# Supplementary material for: The Salmonella enterica Plasmidome as a Reservoir of Antibiotic Resistance
Source: Microorganisms. 2020 Jul 8;8(7):1016. doi: 10.3390/microorganisms8071016 (PMC7409225; doi:10.3390/microorganisms8071016)
Supplement: Supplementary file 1 [file microorganisms-08-01016-s001.zip]

Archive with 1 entries (1 files):
- microorganisms-806925-supplementary.xlsx
