# Supplementary material for: The Salmonella enterica Plasmidome as a Reservoir of Antibiotic Resistance
Source: Microorganisms. 2020 Jul 8;8(7):1016. doi: 10.3390/microorganisms8071016 (PMC7409225; doi:10.3390/microorganisms8071016)
Supplement: Supplementary file 1 [file microorganisms-08-01016-s001.zip › microorganisms-806925-supplementary.xlsx]

## Sheet: Suppl. Tab. 1 - Isolates
SalFoS IsolateID	OriginalID	Species	Serotype on SalFoS	SISTR V1.0.2 serotype	Source category	Host species	Source	Genome name
S767	IVB_1430	Salmonella_enterica	Typhimurium	Typhimurium	Unknown	-	-	Run19A10_S10
S768	USFW_318	Salmonella_enterica	Typhimurium	Typhimurium	Animals	Heron	-	Run19A11_S11
S769	CDC_277/68	Salmonella_enterica	Typhisuis	Typhimurium	Animals	Swine	-	Run19A12_S12
S758	CDC_1035/74	Salmonella_enterica	Sendai	Saintpaul	Human	Human	-	Run19A1_S1
S759	NVSL_6673	Salmonella_enterica	Senftenberg	Senftenberg	Poultry	Chicken	-	Run19A2_S2
S760	DMS_1112	Salmonella_enterica	Stanley	Stanley	Unknown	-	-	Run19A3_S3
S761	DMS_3705	Salmonella_enterica	Stanleyville	Stanleyville	Unknown	-	-	Run19A4_S4
S762	CDC_B2637	Salmonella_enterica	Thompson	Thompson	Human	Human	-	Run19A5_S5
S764	IP_E.88.353	Salmonella_enterica	Typhi	Typhi	Unknown	-	-	Run19A7_S7
S765	INSP_24	Salmonella_enterica	Typhimurium	Typhimurium	Human	Human	-	Run19A8_S8
S766	NVSL_2816	Salmonella_enterica	Typhimurium	Typhimurium	Animals	Parrot	-	Run19A9_S9
S779	CDC_678-94	Salmonella_enterica	-	IIIb_38:(k):z35	Human	Human	-	Run19B10_S22
S781	CDC_287-86	Salmonella_enterica	-	IV_16:z4;z32:-	Human	Human	-	Run19B12_S24
S770	CDC_1426/67	Salmonella_enterica	Typhisuis	Choleraesuis	Animals	Swine	-	Run19B1_S13
S771	IP_5/88	Salmonella_enterica	Wien	Wien	Human	Human	-	Run19B2_S14
S772	IP_3/88	Salmonella_enterica	Wien	Wien	Human	Human	-	Run19B3_S15
S773	IP_E.88.374	Salmonella_enterica	Typhi	Typhi	Unknown	-	-	Run19B4_S16
S774	CDC_151-85	Salmonella_enterica	-	II_58:d:z8	Human	Human	-	Run19B5_S17
S775	CDC_3472-64	Salmonella_enterica	-	II_58:f;g;t:z6	Unknown	-	-	Run19B6_S18
S776	CDC_346-86	Salmonella_enterica	IIIa	IIIa_41:z4;z23:-	Animals	Corn_snake	-	Run19B7_S19
S777	CDC_409-85	Salmonella_enterica	IIIa	IIIa_62:z36:-	Human	Human	-	Run19B8_S20
S778	CDC_156-87	Salmonella_enterica	-	IIIb_50:k:z	Human	Human	-	Run19B9_S21
S791	LT4	Salmonella_enterica	Typhimurium	Typhimurium	Human	Human	-	Run19C10_S34
S792	LT5	Salmonella_enterica	Typhimurium	Typhimurium	Animals	Calf	-	Run19C11_S35
S793	LT6	Salmonella_enterica	Typhimurium	Typhimurium	Animals	Pigeon	-	Run19C12_S36
S784	CDC_1363-65	Salmonella_enterica	-	VI_45:a:e;n;x	Unknown	-	-	Run19C3_S27
S785	CDC_347-78	Salmonella_enterica	-	VI_6;7:z41:1;7	Unknown	-	-	Run19C4_S28
S787	CDC_5039-68	Salmonella_enterica	-	IV_1;40:z4;z24:-	Human	Human	-	Run19C6_S30
S788	LT1	Salmonella_enterica	Typhimurium	Typhimurium	Human	Human	-	Run19C7_S31
S789	LT2	Salmonella_enterica	Typhimurium	Typhimurium	Human	Human	-	Run19C8_S32
S790	LT3	Salmonella_enterica	Typhimurium	Typhimurium	Human	Human	-	Run19C9_S33
S803	LT16	Salmonella_enterica	Typhimurium	Typhimurium	Human	Human	-	Run19D10_S46
S804	LT18	Salmonella_enterica	Typhimurium	Typhimurium	Human	Human	-	Run19D11_S47
S805	LT19	Salmonella_enterica	Typhimurium	Typhimurium	Human	Human	-	Run19D12_S48
S794	LT7	Salmonella_enterica	Typhimurium	Typhimurium	Animals	Lamb	-	Run19D1_S37
S795	LT8	Salmonella_enterica	Typhimurium	Typhimurium	Animals	Mouse	-	Run19D2_S38
S796	LT9	Salmonella_enterica	Typhimurium	Typhimurium	Poultry	Turkey	-	Run19D3_S39
S797	LT10	Salmonella_enterica	Typhimurium	Typhimurium	Human	Human	-	Run19D4_S40
S798	LT11	Salmonella_enterica	Typhimurium	Typhimurium	Animals	Rat	-	Run19D5_S41
S799	LT12	Salmonella_enterica	Typhimurium	Typhimurium	Unknown	-	-	Run19D6_S42
S800	LT13	Salmonella_enterica	Typhimurium	Typhimurium	Human	Human	-	Run19D7_S43
S801	LT14	Salmonella_enterica	Typhimurium	Typhimurium	Human	Human	-	Run19D8_S44
S802	LT15	Salmonella_enterica	Typhimurium	Typhimurium	Human	Human	-	Run19D9_S45
S815	IVB_665/81	Salmonella_enterica	Typhimurium	Typhimurium	Unknown	-	-	Run19E10_S58
S816	IVB_5560	Salmonella_enterica	Typhimurium	Typhimurium	Unknown	-	-	Run19E11_S59
S817	NVSL_2816	Salmonella_enterica	Typhimurium	Typhimurium	Animals	Parrot	-	Run19E12_S60
S806	LT20	Salmonella_enterica	Typhimurium	Typhimurium	Poultry	Hen	-	Run19E1_S49
S807	LT21	Salmonella_enterica	Typhimurium	Typhimurium	Human	Human	-	Run19E2_S50
S808	LT22	Salmonella_enterica	Typhimurium	Typhimurium	Unknown	-	-	Run19E3_S51
S809	INSP_24	Salmonella_enterica	Typhimurium	Typhimurium	Human	Human	-	Run19E4_S52
S810	LT2	Salmonella_enterica	Typhimurium	Typhimurium	Unknown	-	-	Run19E5_S53
S811	NVSL_7095	Salmonella_enterica	Typhimurium	Typhimurium	Animals	-	-	Run19E6_S54
S812	NVSL_5820	Salmonella_enterica	Typhimurium	Typhimurium	Animals	Rabbit	-	Run19E7_S55
S813	IVB_232	Salmonella_enterica	Typhimurium	Typhimurium	Unknown	-	-	Run19E8_S56
S814	CDC_B1213	Salmonella_enterica	Typhimurium	Typhimurium	Human	Human	-	Run19E9_S57
S865	DMS_2471	Salmonella_enterica	Paratyphi_B	Paratyphi_B_var._Java_monophasic	Environmental	-	Water	Run20A10_S10
S866	DMS_59/81	Salmonella_enterica	Paratyphi_B	Paratyphi_B_var._Java_monophasic	Human	Human	-	Run20A11_S11
S867	DMS_61/81	Salmonella_enterica	Paratyphi_B	Paratyphi_B_var._Java_monophasic	Human	Human	-	Run20A12_S12
S856	DMS_843/82	Salmonella_enterica	Paratyphi_B	Paratyphi_B_var._Java	Human	Human	-	Run20A1_S1
S857	DMS_2442	Salmonella_enterica	Paratyphi_B	Paratyphi_B	Environmental	-	Sewage	Run20A2_S2
S858	DMS_106/76	Salmonella_enterica	Paratyphi_B	Paratyphi_B	Other_food_products	-	Food	Run20A3_S3
S859	DMS_53/76	Salmonella_enterica	Paratyphi_B	Paratyphi_B	Human	Human	-	Run20A4_S4
S860	IP_87/87	Salmonella_enterica	Paratyphi_B	Paratyphi_B	Animals	Cow	-	Run20A5_S5
S861	IP_16/88	Salmonella_enterica	Paratyphi_B	Paratyphi_B	Human	Human	-	Run20A6_S6
S862	IP_8/88	Salmonella_enterica	Paratyphi_B	Paratyphi_B	Human	Human	-	Run20A7_S7
S863	DMS_47/81	Salmonella_enterica	Paratyphi_B	Paratyphi_B	Human	Human	-	Run20A8_S8
S864	DMS_83/76	Salmonella_enterica	Paratyphi_B	Paratyphi_B_var._Java	Human	Human	-	Run20A9_S9
S877	IP_11/88	Salmonella_enterica	Muenchen	Muenchen	Human	Human	-	Run20B10_S22
S878	IP_25/88	Salmonella_enterica	Muenchen	Muenchen	Human	Human	-	Run20B11_S23
S879	CDC_B1293	Salmonella_enterica	Muenchen	Manhattan	Human	Human	-	Run20B12_S24
S868	DMS_52/76	Salmonella_enterica	Paratyphi_B	Paratyphi_B_var._Java_monophasic	Other_food_products	-	Food	Run20B1_S13
S869	DMS_203/74	Salmonella_enterica	Paratyphi_B	Agona	Environmental	-	Water	Run20B2_S14
S870	DMS_53/81	Salmonella_enterica	Paratyphi_B	Paratyphi_B	Human	Human	-	Run20B3_S15
S871	IP_6/88	Salmonella_enterica	Muenchen	Muenchen	Human	Human	-	Run20B4_S16
S872	NVSL_519	Salmonella_enterica	Muenchen	Muenchen	Animals	Cow	-	Run20B5_S17
S873	NVSL_2817	Salmonella_enterica	Muenchen	Muenchen	Poultry	Chicken	-	Run20B6_S18
S874	CDC_B2026	Salmonella_enterica	Muenchen	Muenchen	Human	Human	-	Run20B7_S19
S875	INSP_46	Salmonella_enterica	Muenchen	Muenchen	Human	Human	-	Run20B8_S20
S876	IP_15/88	Salmonella_enterica	Muenchen	Muenchen	Human	Human	-	Run20B9_S21
S828	IVB_1544	Salmonella_enterica	Typhimurium	Typhimurium	Unknown	-	-	Run20F10_S70
S829	USFW_318	Salmonella_enterica	Typhimurium	Typhimurium	Animals	Heron	-	Run20F11_S71
S830	CDC_B1605	Salmonella_enterica	Saintpaul	Saintpaul	Human	Human	-	Run20F12_S72
S818	NVSL_6814	Salmonella_enterica	Typhimurium	Typhimurium	Animals	Opposum	-	Run20F1_S61
S819	IVB_276/25	Salmonella_enterica	Typhimurium	Typhimurium	Unknown	-	-	Run20F2_S62
S820	NVSL_6993	Salmonella_enterica	Typhimurium	Typhimurium	Animals	Horse	-	Run20F3_S63
S821	IVB_1430	Salmonella_enterica	Typhimurium	Typhimurium	Unknown	-	-	Run20F4_S64
S822	IVB_75/67	Salmonella_enterica	Typhimurium	Typhimurium	Unknown	-	-	Run20F5_S65
S823	NVSL_6968	Salmonella_enterica	Typhimurium	Typhimurium	Animals	Dog	-	Run20F6_S66
S824	CDC_B1236	Salmonella_enterica	Typhimurium	Typhimurium	Human	Human	-	Run20F7_S67
S825	IVB_48/81	Salmonella_enterica	Typhimurium	Typhimurium	Unknown	-	-	Run20F8_S68
S826	NVSL_6938	Salmonella_enterica	Typhimurium	Typhimurium	Animals	Horse	-	Run20F9_S69
S840	NVSL_5145	Salmonella_enterica	Heidelberg	Heidelberg	Animals	Dog	-	Run20G10_S82
S841	INSP_94	Salmonella_enterica	Heidelberg	Heidelberg	Human	Human	-	Run20G11_S83
S842	IVB_7135/1990	Salmonella_enterica	Heidelberg	Heidelberg	Unknown	-	-	Run20G12_S84
S831	CDC_B1722	Salmonella_enterica	Saintpaul	Saintpaul	Human	Human	-	Run20G1_S73
S832	CDC_B2076	Salmonella_enterica	Saintpaul	Saintpaul	Human	Human	-	Run20G2_S74
S833	IVB_516	Salmonella_enterica	Saintpaul	Saintpaul	Unknown	-	-	Run20G3_S75
S834	IP_67/88	Salmonella_enterica	Saintpaul	Saintpaul	Human	Human	-	Run20G4_S76
S835	IP_78/88	Salmonella_enterica	Saintpaul	Saintpaul	Human	Human	-	Run20G5_S77
S836	IP_86/88	Salmonella_enterica	Saintpaul	Saintpaul	Human	Human	-	Run20G6_S78
S837	CDC_B1400	Salmonella_enterica	Saintpaul	Saintpaul	Human	Human	-	Run20G7_S79
S838	NVSL_7039	Salmonella_enterica	Heidelberg	Heidelberg	Poultry	Chicken	-	Run20G8_S80
S839	NVSL_5876	Salmonella_enterica	Heidelberg	Heidelberg	Animals	Swine	-	Run20G9_S81
S853	IP_7/88	Salmonella_enterica	Paratyphi_B	Paratyphi_B_var._Java	Animals	Cow	-	Run20H10_S94
S854	DMS_3254/7/81	Salmonella_enterica	Paratyphi_B	Paratyphi_B	Human	Human	-	Run20H11_S95
S855	DMS_3205/83	Salmonella_enterica	Paratyphi_B	Paratyphi_B_var._Java	Environmental	-	Sewage	Run20H12_S96
S843	IVB_126/82	Salmonella_enterica	Heidelberg	Heidelberg	Unknown	-	-	Run20H1_S85
S844	IVB_588/24	Salmonella_enterica	Heidelberg	Heidelberg	Unknown	-	-	Run20H2_S86
S846	NVSL_4960	Salmonella_enterica	Heidelberg	Heidelberg	Poultry	Turkey	-	Run20H3_S87
S847	CDC_B2487	Salmonella_enterica	Heidelberg	Heidelberg	Human	Human	-	Run20H4_S88
S848	IVB_218/82	Salmonella_enterica	Heidelberg	Heidelberg	Unknown	-	-	Run20H5_S89
S849	DMS_155/76	Salmonella_enterica	Paratyphi_B	Paratyphi_B	Human	Human	-	Run20H6_S90
S850	DMS_724/74	Salmonella_enterica	Paratyphi_B	Paratyphi_B	Human	Human	-	Run20H7_S91
S851	DMS_220/82	Salmonella_enterica	Paratyphi_B	Paratyphi_B_var._Java	Human	Human	-	Run20H8_S92
S852	DMS_2434	Salmonella_enterica	Paratyphi_B	Paratyphi_B	Human	Human	-	Run20H9_S93
S889	GC107650	Salmonella_enterica	Haifa	Haifa	Human	Human	blood	Run21C10_S34
S890	GC108833	Salmonella_enterica	Sandiego	Sandiego	Human	Human	blood	Run21C11_S35
S891	GC109298	Salmonella_enterica	-	Typhimurium	Human	Human	feces	Run21C12_S36
S880	IP_31/88	Salmonella_enterica	Muenchen	Manhattan	Human	Human	-	Run21C1_S25
S881	GC097723	Salmonella_enterica	-	Paratyphi_B_var._Java_monophasic	Human	Human	feces	Run21C2_S26
S882	GC098392	Salmonella_enterica	Give	Give	Human	Human	blood	Run21C3_S27
S883	GC098445	Salmonella_enterica	Paratyphi_B	Paratyphi_B_var._Java	Human	Human	feces	Run21C4_S28
S884	GC098699	Salmonella_enterica	Hartford	Hartford	Human	Human	feces	Run21C5_S29
S885	GC099222	Salmonella_enterica	Hadar	Hadar	Human	Human	feces	Run21C6_S30
S886	GC102163	Salmonella_enterica	Litchfield	Litchfield	Human	Human	feces	Run21C7_S31
S887	GC103012	Salmonella_enterica	Uganda	Uganda	Human	Human	blood	Run21C8_S32
S888	GC107417	Salmonella_enterica	Berta	Berta	Human	Human	feces	Run21C9_S33
S901	GC123504	Salmonella_enterica	Weltevreden	Weltevreden	Human	Human	feces	Run21D10_S46
S902	GC126385	Salmonella_enterica	Kiambu	Kiambu	Human	Human	blood	Run21D11_S47
S903	GC126449	Salmonella_enterica	Kiambu	Kiambu	Human	Human	-	Run21D12_S48
S892	GC110725	Salmonella_enterica	Manhattan	Manhattan	Human	Human	feces	Run21D1_S37
S893	GC110826	Salmonella_enterica	Mississippi	Mississippi	Human	Human	feces	Run21D2_S38
S894	GC114332	Salmonella_enterica	Bonariensis	Bonariensis	Human	Human	feces	Run21D3_S39
S895	GC116360	Salmonella_enterica	Havana	Havana	Human	Human	feces	Run21D4_S40
S896	GC118988	Salmonella_enterica	Give	Give	Human	Human	urine	Run21D5_S41
S897	GC120743	Salmonella_enterica	Reading	Reading	Human	Human	feces	Run21D6_S42
S898	GC120777	Salmonella_enterica	Haifa	Haifa	Human	Human	feces	Run21D7_S43
S899	GC121432	Salmonella_enterica	Mbandaka	Mbandaka	Human	Human	abscess	Run21D8_S44
S913	GC131685	Salmonella_enterica	Hartford	Hartford	Human	Human	feces	Run21E10_S58
S914	GC132409	Salmonella_enterica	Paratyphi_B	Paratyphi_B_var._Java	Human	Human	feces	Run21E11_S59
S915	GC133107	Salmonella_enterica	Sandiego	Sandiego	Human	Human	feces	Run21E12_S60
S904	GC126701	Salmonella_enterica	Berta	Berta	Human	Human	feces	Run21E1_S49
S905	GC126865	Salmonella_enterica	Litchfield	Litchfield	Human	Human	urine	Run21E2_S50
S906	GC127582	Salmonella_enterica	Uganda	Uganda	Human	Human	feces	Run21E3_S51
S907	GC128150	Salmonella_enterica	Panama	Panama	Human	Human	feces	Run21E4_S52
S908	GC128159	Salmonella_enterica	Senftenberg	Senftenberg	Human	Human	feces	Run21E5_S53
S909	GC128314	Salmonella_enterica	Kentucky	Kentucky	Human	Human	feces	Run21E6_S54
S910	GC128830	Salmonella_enterica	Hadar	Hadar	Human	Human	feces	Run21E7_S55
S911	GC128953	Salmonella_enterica	Montevideo	Montevideo	Human	Human	feces	Run21E8_S56
S912	GC129992	Salmonella_enterica	Virchow	Virchow	Human	Human	feces	Run21E9_S57
S925	GC143714	Salmonella_enterica	-	Thompson	Human	Human	urine	Run21F10_S70
S926	GC145587	Salmonella_enterica	Mississippi	Mississippi	Human	Human	feces	Run21F11_S71
S927	GC145777	Salmonella_enterica	Dublin	Dublin	Human	Human	feces	Run21F12_S72
S916	GC134666	Salmonella_enterica	Bovismorbificans	Bovismorbificans	Human	Human	wound	Run21F1_S61
S917	GC136754	Salmonella_enterica	Kottbus	Kottbus	Human	Human	feces	Run21F2_S62
S918	GC136971	Salmonella_enterica	Mbandaka	Mbandaka	Human	Human	feces	Run21F3_S63
S919	GC137563	Salmonella_enterica	Bovismorbificans	Bovismorbificans	Human	Human	feces	Run21F4_S64
S920	GC139456	Salmonella_enterica	Weltevreden	Weltevreden	Human	Human	secretions	Run21F5_S65
S921	GC140649	Salmonella_enterica	Kottbus	Kottbus	Human	Human	feces	Run21F6_S66
S922	GC142386	Salmonella_enterica	Manhattan	Manhattan	Human	Human	feces	Run21F7_S67
S923	GC142406	Salmonella_enterica	Aberdeen	Aberdeen	Human	Human	urine	Run21F8_S68
S924	GC143623	Salmonella_enterica	-	Enteritidis	Human	Human	urine	Run21F9_S69
S946	GC104590	Salmonella_enterica	Hvittingfoss	Hvittingfoss	Human	Human	feces	Run21G10_S82
S947	GC106216	Salmonella_enterica	-	Javiana	Human	Human	feces	Run21G11_S83
S948	GC107093	Salmonella_enterica	Rissen	Rissen	Human	Human	blood	Run21G12_S84
S928	GC145870	Salmonella_enterica	Paratyphi_A	Paratyphi_A	Human	Human	blood	Run21G1_S73
S929	GC145915	Salmonella_enterica	Haifa	Haifa	Human	Human	urine	Run21G2_S74
S939	GC089188	Salmonella_enterica	Chester	Chester	Human	Human	feces	Run21G3_S75
S940	GC090139	Salmonella_enterica	Muenster	Muenster	Human	Human	pus	Run21G4_S76
S941	GC090638	Salmonella_enterica	Rissen	Rissen	Human	Human	urine	Run21G5_S77
S942	GC098160	Salmonella_enterica	Eastbourne	Eastbourne	Human	Human	feces	Run21G6_S78
S944	GC098343	Salmonella_enterica	Poona	Poona	Human	Human	-	Run21G8_S80
S945	GC104423	Salmonella_enterica	Miami	Miami	Human	Human	feces	Run21G9_S81
S970	GC125695	Salmonella_enterica	-	Javiana	Human	Human	-	Run22A10_S10
S971	GC126090	Salmonella_enterica	-	Paratyphi_B_var._Java_monophasic	Human	Human	feces	Run22A11_S11
S972	GC126626	Salmonella_enterica	Chester	Chester	Human	Human	feces	Run22A12_S12
S961	GC117721	Salmonella_enterica	Chester	Chester	Human	Human	feces	Run22A1_S1
S962	GC117956	Salmonella_enterica	-	Enteritidis	Human	Human	feces	Run22A2_S2
S963	GC120207	Salmonella_enterica	-	Javiana	Human	Human	feces	Run22A3_S3
S964	GC120956	Salmonella_enterica	Miami	Panama	Human	Human	feces	Run22A4_S4
S965	GC121382	Salmonella_enterica	Bredeney	Bredeney	Human	Human	feces	Run22A5_S5
S966	GC122125	Salmonella_enterica	Muenster	Muenster	Human	Human	feces	Run22A6_S6
S967	GC123517	Salmonella_enterica	-	Javiana	Human	Human	feces	Run22A7_S7
S968	GC125685	Salmonella_enterica	Hvittingfoss	Hvittingfoss	Human	Human	feces	Run22A8_S8
S969	GC125691	Salmonella_enterica	-	Javiana	Human	Human	feces	Run22A9_S9
S982	GC136150	Salmonella_enterica	Litchfield	Litchfield	Human	Human	feces	Run22B10_S22
S983	GC136235	Salmonella_enterica	Pomona	Pomona	Human	Human	feces	Run22B11_S23
S984	GC136477	Salmonella_enterica	Schwarzengrund	Schwarzengrund	Human	Human	blood	Run22B12_S24
S973	GC126725	Salmonella_enterica	Pomona	Pomona	Human	Human	blood	Run22B1_S13
S974	GC126999	Salmonella_enterica	-	Javiana	Human	Human	feces	Run22B2_S14
S975	GC128019	Salmonella_enterica	Brandenburg	Brandenburg	Human	Human	blood	Run22B3_S15
S976	GC129084	Salmonella_enterica	-	Javiana	Human	Human	feces	Run22B4_S16
S977	GC131000	Salmonella_enterica	Eastbourne	Eastbourne	Human	Human	feces	Run22B5_S17
S978	GC131121	Salmonella_enterica	Eastbourne	Eastbourne	Human	Human	feces	Run22B6_S18
S979	GC133201	Salmonella_enterica	-	Enteritidis	Human	Human	urine	Run22B7_S19
S980	GC135035	Salmonella_enterica	Muenster	Muenster	Human	Human	feces	Run22B8_S20
S981	GC136097	Salmonella_enterica	Nessziona	Kenya	Human	Human	feces	Run22B9_S21
S994	GC142176	Salmonella_enterica	Manhattan	Manhattan	Human	Human	feces	Run22C10_S34
S995	GC142323	Salmonella_enterica	Rissen	Apapa	Human	Human	feces	Run22C11_S35
S996	GC143683	Salmonella_enterica	-	Javiana	Human	Human	feces	Run22C12_S36
S985	GC137012	Salmonella_enterica	Blockley	Blockley	Human	Human	feces	Run22C1_S25
S986	GC137145	Salmonella_enterica	Chester	Chester	Human	Human	feces	Run22C2_S26
S987	GC137401	Salmonella_enterica	-	Dublin	Human	Human	feces	Run22C3_S27
S989	GC139288	Salmonella_enterica	Hvittingfoss	Hvittingfoss	Human	Human	feces	Run22C5_S29
S990	GC140297	Salmonella_enterica	Ohio	Ohio	Human	Human	feces	Run22C6_S30
S991	GC141842	Salmonella_enterica	Chester	Chester	Human	Human	feces	Run22C7_S31
S992	GC141879	Salmonella_enterica	Brandenburg	Brandenburg	Human	Human	feces	Run22C8_S32
S993	GC142060	Salmonella_enterica	Eastbourne	Eastbourne	Human	Human	feces	Run22C9_S33
S1006	GC144115	Salmonella_enterica	Durban	Durban	Human	Human	feces	Run22D10_S46
S1007	GC115982	Salmonella_enterica	Eastbourne	Eastbourne	Human	Human	feces	Run22D11_S47
S1008	GC099490	Salmonella_enterica	Gaminara	Gaminara	Human	Human	feces	Run22D12_S48
S997	GC144757	Salmonella_enterica	Bredeney	Bredeney	Human	Human	feces	Run22D1_S37
S998	GC145548	Salmonella_enterica	Poona	Poona	Human	Human	blood	Run22D2_S38
S999	GC114805	Salmonella_enterica	Adelaide	Adelaide	Human	Human	wound	Run22D3_S39
S1000	GC143208	Salmonella_enterica	Adelaide	Adelaide	Human	Human	urine	Run22D4_S40
S1001	GC145919	Salmonella_enterica	Adelaide	Adelaide	Human	Human	urine	Run22D5_S41
S1002	GC143100	Salmonella_enterica	Alachua	Alachua	Human	Human	urine	Run22D6_S42
S1003	GC141973	Salmonella_enterica	Cerro	Cerro	Human	Human	feces	Run22D7_S43
S1004	GC136249	Salmonella_enterica	Chester	Chester	Human	Human	feces	Run22D8_S44
S1005	GC083124	Salmonella_enterica	Durban	Durban	Human	Human	feces	Run22D9_S45
S958	GC117235	Salmonella_enterica	Brandenburg	Brandenburg	Human	Human	-	Run22H10_S94
S959	GC117454	Salmonella_enterica	Oslo	Oslo	Human	Human	feces	Run22H11_S95
S960	GC117604	Salmonella_enterica	Berta	Enteritidis	Human	Human	feces	Run22H12_S96
S949	GC107323	Salmonella_enterica	Miami	Miami	Human	Human	feces	Run22H1_S85
S950	GC107461	Salmonella_enterica	Rissen	Rissen	Human	Human	-	Run22H2_S86
S951	GC107540	Salmonella_enterica	Miami	Miami	Human	Human	feces	Run22H3_S87
S952	GC109711	Salmonella_enterica	Poona	Poona	Human	Human	feces	Run22H4_S88
S953	GC110057	Salmonella_enterica	Poona	Poona	Human	Human	feces	Run22H5_S89
S954	GC111068	Salmonella_enterica	Arechavaleta	Arechavaleta	Human	Human	feces	Run22H6_S90
S955	GC111718	Salmonella_enterica	Pomona	Pomona	Human	Human	feces	Run22H7_S91
S956	GC113185	Salmonella_enterica	Blockley	Blockley	Human	Human	feces	Run22H8_S92
S957	GC113899	Salmonella_enterica	Eastbourne	Eastbourne	Human	Human	feces	Run22H9_S93
S1018	GC137139	Salmonella_enterica	Larochelle	Braenderup	Human	Human	feces	Run23E10_S58
S1019	GC137743	Salmonella_enterica	Larochelle	Braenderup	Human	Human	feces	Run23E11_S59
S1020	GC139395	Salmonella_enterica	Liverpool	Liverpool	Human	Human	urine	Run23E12_S60
S1009	GC099492	Salmonella_enterica	Gaminara	Gaminara	Human	Human	feces	Run23E1_S49
S1010	GC112706	Salmonella_enterica	Gaminara	Gaminara	Human	Human	feces	Run23E2_S50
S1011	GC132914	Salmonella_enterica	Haifa	Haifa	Human	Human	feces	Run23E3_S51
S1012	GC113334	Salmonella_enterica	Havana	Havana	Human	Human	feces	Run23E4_S52
S1013	GC116594	Salmonella_enterica	Hvittingfoss	Hvittingfoss	Human	Human	feces	Run23E5_S53
S1014	GC122098	Salmonella_enterica	Hvittingfoss	Hvittingfoss	Human	Human	feces	Run23E6_S54
S1015	GC127581	Salmonella_enterica	Kiambu	Kiambu	Human	Human	feces	Run23E7_S55
S1016	GC126831	Salmonella_enterica	Larochelle	Thompson	Human	Human	feces	Run23E8_S56
S1017	GC137111	Salmonella_enterica	Larochelle	Braenderup	Human	Human	feces	Run23E9_S57
S1030	GC106586	Salmonella_enterica	-	Thompson	Human	Human	urine	Run23F10_S70
S1031	GC145378	Salmonella_enterica	-	Thompson	Human	Human	feces	Run23F11_S71
S1032	GC112678	Salmonella_enterica	-	Javiana	Human	Human	feces	Run23F12_S72
S1021	GC142913	Salmonella_enterica	London	London	Human	Human	feces	Run23F1_S61
S1022	GC144610	Salmonella_enterica	Miami	Miami	Human	Human	feces	Run23F2_S62
S1023	GC090316	Salmonella_enterica	Nessziona	Kenya	Human	Human	feces	Run23F3_S63
S1024	GC132602	Salmonella_enterica	Nessziona	Kenya	Human	Human	feces	Run23F4_S64
S1025	GC134808	Salmonella_enterica	Nessziona	Kenya	Human	Human	feces	Run23F5_S65
S1026	GC139421	Salmonella_enterica	-	Heidelberg	Human	Human	feces	Run23F6_S66
S1027	GC111839	Salmonella_enterica	-	IV_50:g;z51:-	Human	Human	feces	Run23F7_S67
S1028	GC108368	Salmonella_enterica	-	Braenderup	Human	Human	feces	Run23F8_S68
S1029	GC142657	Salmonella_enterica	-	Braenderup	Human	Human	feces	Run23F9_S69
S1042	GC088797	Salmonella_enterica	Telelkebir	Telelkebir	Human	Human	liquid	Run23G10_S82
S1043	GC095942	Salmonella_enterica	Telelkebir	Telelkebir	Human	Human	blood	Run23G11_S83
S1044	GC096554	Salmonella_enterica	Telelkebir	Telelkebir	Human	Human	feces	Run23G12_S84
S1033	GC119687	Salmonella_enterica	-	Enteritidis	Human	Human	blood	Run23G1_S73
S1034	GC107639	Salmonella_enterica	Ohio	Ohio	Human	Human	feces	Run23G2_S74
S1035	GC107528	Salmonella_enterica	Oslo	Oslo	Human	Human	blood	Run23G3_S75
S1036	GC134420	Salmonella_enterica	Pomona	Pomona	Human	Human	feces	Run23G4_S76
S1037	GC110401	Salmonella_enterica	Rissen	Rissen	Human	Human	feces	Run23G5_S77
S1038	GC120896	Salmonella_enterica	Rubislaw	Rubislaw	Human	Human	feces	Run23G6_S78
S1039	GC124937	Salmonella_enterica	Singapore	Singapore	Human	Human	feces	Run23G7_S79
S1040	GC115836	Salmonella_enterica	Stanleyville	Stanleyville	Human	Human	feces	Run23G8_S80
S1041	GC136052	Salmonella_enterica	Stanleyville	Stanleyville	Human	Human	feces	Run23G9_S81
S1054	GC095419	Salmonella_enterica	Enteritidis	Enteritidis	Unknown	-	-	Run23H10_S94
S1055	GC095453	Salmonella_enterica	Enteritidis	Enteritidis	Unknown	-	-	Run23H11_S95
S1056	GC097743	Salmonella_enterica	Enteritidis	Enteritidis	Unknown	-	-	Run23H12_S96
S1045	GC104799	Salmonella_enterica	Telelkebir	Telelkebir	Human	Human	feces	Run23H1_S85
S1046	GC113804	Salmonella_enterica	Telelkebir	Telelkebir	Human	Human	feces	Run23H2_S86
S1048	GC144085	Salmonella_enterica	Tennessee	Tennessee	Human	Human	-	Run23H4_S88
S1049	GC094888	Salmonella_enterica	Enteritidis	Enteritidis	Unknown	-	-	Run23H5_S89
S1050	GC095008	Salmonella_enterica	Enteritidis	Enteritidis	Unknown	-	-	Run23H6_S90
S1051	GC095048	Salmonella_enterica	Enteritidis	Enteritidis	Unknown	-	-	Run23H7_S91
S1052	GC095264	Salmonella_enterica	Enteritidis	Enteritidis	Unknown	-	-	Run23H8_S92
S1053	GC095315	Salmonella_enterica	Enteritidis	Enteritidis	Unknown	-	-	Run23H9_S93
S1066	GC097916	Salmonella_enterica	Enteritidis	Enteritidis	Unknown	-	-	Run24A10_S10
S1067	GC097917	Salmonella_enterica	Enteritidis	Enteritidis	Unknown	-	-	Run24A11_S11
S1068	GC097918	Salmonella_enterica	Enteritidis	Enteritidis	Unknown	-	-	Run24A12_S12
S1057	GC097810	Salmonella_enterica	Enteritidis	Enteritidis	Unknown	-	-	Run24A1_S1
S1058	GC097811	Salmonella_enterica	Enteritidis	Enteritidis	Unknown	-	-	Run24A2_S2
S1059	GC097812	Salmonella_enterica	Enteritidis	Enteritidis	Unknown	-	-	Run24A3_S3
S1060	GC097815	Salmonella_enterica	Enteritidis	Enteritidis	Unknown	-	-	Run24A4_S4
S1061	GC097831	Salmonella_enterica	Enteritidis	Enteritidis	Unknown	-	-	Run24A5_S5
S1062	GC097833	Salmonella_enterica	Enteritidis	Enteritidis	Unknown	-	-	Run24A6_S6
S1063	GC097865	Salmonella_enterica	Enteritidis	Enteritidis	Unknown	-	-	Run24A7_S7
S1064	GC097879	Salmonella_enterica	Enteritidis	Enteritidis	Unknown	-	-	Run24A8_S8
S1065	GC097899	Salmonella_enterica	Enteritidis	Enteritidis	Unknown	-	-	Run24A9_S9
S1078	GC097957	Salmonella_enterica	Enteritidis	Enteritidis	Unknown	-	-	Run24B10_S22
S1079	GC097962	Salmonella_enterica	Enteritidis	Enteritidis	Unknown	-	-	Run24B11_S23
S1080	GC097964	Salmonella_enterica	Enteritidis	Enteritidis	Unknown	-	-	Run24B12_S24
S1069	GC097919	Salmonella_enterica	Enteritidis	Enteritidis	Unknown	-	-	Run24B1_S13
S1070	GC097920	Salmonella_enterica	Enteritidis	Enteritidis	Unknown	-	-	Run24B2_S14
S1071	GC097929	Salmonella_enterica	Enteritidis	Enteritidis	Unknown	-	-	Run24B3_S15
S1072	GC097930	Salmonella_enterica	Enteritidis	Enteritidis	Unknown	-	-	Run24B4_S16
S1073	GC097931	Salmonella_enterica	Enteritidis	Enteritidis	Unknown	-	-	Run24B5_S17
S1074	GC097953	Salmonella_enterica	Enteritidis	Enteritidis	Unknown	-	-	Run24B6_S18
S1075	GC097954	Salmonella_enterica	Enteritidis	Enteritidis	Unknown	-	-	Run24B7_S19
S1076	GC097955	Salmonella_enterica	Enteritidis	Enteritidis	Unknown	-	-	Run24B8_S20
S1077	GC097956	Salmonella_enterica	Enteritidis	Enteritidis	Unknown	-	-	Run24B9_S21
S1090	GC098023	Salmonella_enterica	Enteritidis	Enteritidis	Unknown	-	-	Run24C10_S34
S1091	GC098024	Salmonella_enterica	Enteritidis	Enteritidis	Unknown	-	-	Run24C11_S35
S1092	GC098079	Salmonella_enterica	Enteritidis	Enteritidis	Unknown	-	-	Run24C12_S36
S1081	GC097965	Salmonella_enterica	Enteritidis	Enteritidis	Unknown	-	-	Run24C1_S25
S1082	GC097969	Salmonella_enterica	Enteritidis	Enteritidis	Unknown	-	-	Run24C2_S26
S1083	GC097970	Salmonella_enterica	Enteritidis	Enteritidis	Unknown	-	-	Run24C3_S27
S1084	GC097972	Salmonella_enterica	Enteritidis	Enteritidis	Unknown	-	-	Run24C4_S28
S1085	GC098018	Salmonella_enterica	Enteritidis	Enteritidis	Unknown	-	-	Run24C5_S29
S1086	GC098019	Salmonella_enterica	Enteritidis	Enteritidis	Unknown	-	-	Run24C6_S30
S1087	GC098020	Salmonella_enterica	Enteritidis	Enteritidis	Unknown	-	-	Run24C7_S31
S1088	GC098021	Salmonella_enterica	Enteritidis	Enteritidis	Unknown	-	-	Run24C8_S32
S1089	GC098022	Salmonella_enterica	Enteritidis	Enteritidis	Unknown	-	-	Run24C9_S33
S1102	GC098226	Salmonella_enterica	Enteritidis	Enteritidis	Unknown	-	-	Run24D10_S46
S1103	GC098287	Salmonella_enterica	Enteritidis	Enteritidis	Unknown	-	-	Run24D11_S47
S1104	GC098318	Salmonella_enterica	Enteritidis	Enteritidis	Unknown	-	-	Run24D12_S48
S1093	GC098086	Salmonella_enterica	Enteritidis	Enteritidis	Unknown	-	-	Run24D1_S37
S1094	GC098112	Salmonella_enterica	Enteritidis	Enteritidis	Unknown	-	-	Run24D2_S38
S1095	GC098113	Salmonella_enterica	Enteritidis	Enteritidis	Unknown	-	-	Run24D3_S39
S1096	GC098114	Salmonella_enterica	Enteritidis	Enteritidis	Unknown	-	-	Run24D4_S40
S1097	GC098115	Salmonella_enterica	Enteritidis	Enteritidis	Unknown	-	-	Run24D5_S41
S1098	GC098116	Salmonella_enterica	Enteritidis	Enteritidis	Unknown	-	-	Run24D6_S42
S1099	GC098193	Salmonella_enterica	Enteritidis	Enteritidis	Unknown	-	-	Run24D7_S43
S1100	GC098194	Salmonella_enterica	Enteritidis	Enteritidis	Unknown	-	-	Run24D8_S44
S1101	GC098195	Salmonella_enterica	Enteritidis	Enteritidis	Unknown	-	-	Run24D9_S45
S1114	GC098656	Salmonella_enterica	Enteritidis	Enteritidis	Unknown	-	-	Run24E10_S58
S1115	GC098714	Salmonella_enterica	Enteritidis	Enteritidis	Unknown	-	-	Run24E11_S59
S1116	GC098759	Salmonella_enterica	Enteritidis	Enteritidis	Unknown	-	-	Run24E12_S60
S1105	GC098320	Salmonella_enterica	Enteritidis	Enteritidis	Unknown	-	-	Run24E1_S49
S1106	GC098321	Salmonella_enterica	Enteritidis	Enteritidis	Unknown	-	-	Run24E2_S50
S1107	GC098322	Salmonella_enterica	Enteritidis	Enteritidis	Unknown	-	-	Run24E3_S51
S1108	GC098323	Salmonella_enterica	Enteritidis	Enteritidis	Unknown	-	-	Run24E4_S52
S1109	GC098417	Salmonella_enterica	Enteritidis	Enteritidis	Unknown	-	-	Run24E5_S53
S1110	GC098443	Salmonella_enterica	Enteritidis	Enteritidis	Unknown	-	-	Run24E6_S54
S1111	GC098449	Salmonella_enterica	Enteritidis	Enteritidis	Unknown	-	-	Run24E7_S55
S1112	GC098503	Salmonella_enterica	Enteritidis	Enteritidis	Unknown	-	-	Run24E8_S56
S1113	GC098627	Salmonella_enterica	Enteritidis	Enteritidis	Unknown	-	-	Run24E9_S57
S1162	GC116871	Salmonella_enterica	Enteritidis	Enteritidis	Unknown	-	-	Run25A10_S10
S1163	GC116955	Salmonella_enterica	Enteritidis	Enteritidis	Unknown	-	-	Run25A11_S11
S1164	GC117014	Salmonella_enterica	Enteritidis	Enteritidis	Unknown	-	-	Run25A12_S12
S1153	GC116637	Salmonella_enterica	Enteritidis	Enteritidis	Unknown	-	-	Run25A1_S1
S1154	GC116667	Salmonella_enterica	Enteritidis	Enteritidis	Unknown	-	-	Run25A2_S2
S1155	GC116669	Salmonella_enterica	Enteritidis	Enteritidis	Unknown	-	-	Run25A3_S3
S1156	GC116672	Salmonella_enterica	Enteritidis	Enteritidis	Unknown	-	-	Run25A4_S4
S1157	GC116825	Salmonella_enterica	Enteritidis	Enteritidis	Unknown	-	-	Run25A5_S5
S1158	GC116865	Salmonella_enterica	Enteritidis	Enteritidis	Unknown	-	-	Run25A6_S6
S1159	GC116866	Salmonella_enterica	Enteritidis	Enteritidis	Unknown	-	-	Run25A7_S7
S1160	GC116867	Salmonella_enterica	Enteritidis	Enteritidis	Unknown	-	-	Run25A8_S8
S1161	GC116870	Salmonella_enterica	Enteritidis	Enteritidis	Unknown	-	-	Run25A9_S9
S1174	GC135140	Salmonella_enterica	Heidelberg	Heidelberg	Unknown	-	-	Run25B10_S22
S1175	GC050438	Salmonella_enterica	Adelaide	Adelaide	Unknown	-	-	Run25B11_S23
S1176	GC051860	Salmonella_enterica	Corvallis	Corvallis	Unknown	-	-	Run25B12_S24
S1165	GC117015	Salmonella_enterica	Enteritidis	Enteritidis	Unknown	-	-	Run25B1_S13
S1166	GC117119	Salmonella_enterica	Enteritidis	Enteritidis	Unknown	-	-	Run25B2_S14
S1167	GC117120	Salmonella_enterica	Enteritidis	Enteritidis	Unknown	-	-	Run25B3_S15
S1168	GC117446	Salmonella_enterica	Enteritidis	Enteritidis	Unknown	-	-	Run25B4_S16
S1169	GC117541	Salmonella_enterica	Enteritidis	Enteritidis	Unknown	-	-	Run25B5_S17
S1170	GC117795	Salmonella_enterica	Heidelberg	Heidelberg	Unknown	-	-	Run25B6_S18
S1171	GC128787	Salmonella_enterica	Heidelberg	Heidelberg	Unknown	-	-	Run25B7_S19
S1172	GC128902	Salmonella_enterica	Heidelberg	Heidelberg	Unknown	-	-	Run25B8_S20
S1173	GC134609	Salmonella_enterica	Heidelberg	Heidelberg	Unknown	-	-	Run25B9_S21
S1126	GC099154	Salmonella_enterica	Enteritidis	Enteritidis	Unknown	-	-	Run25F10_S70
S1127	GC102154	Salmonella_enterica	Enteritidis	Enteritidis	Unknown	-	-	Run25F11_S71
S1128	GC103423	Salmonella_enterica	Enteritidis	Enteritidis	Unknown	-	-	Run25F12_S72
S1117	GC098908	Salmonella_enterica	Enteritidis	Enteritidis	Unknown	-	-	Run25F1_S61
S1118	GC098999	Salmonella_enterica	Enteritidis	Enteritidis	Unknown	-	-	Run25F2_S62
S1119	GC099046	Salmonella_enterica	Enteritidis	Enteritidis	Unknown	-	-	Run25F3_S63
S1120	GC099047	Salmonella_enterica	Enteritidis	Enteritidis	Unknown	-	-	Run25F4_S64
S1121	GC099069	Salmonella_enterica	Enteritidis	Enteritidis	Unknown	-	-	Run25F5_S65
S1122	GC099077	Salmonella_enterica	Enteritidis	Enteritidis	Unknown	-	-	Run25F6_S66
S1123	GC099078	Salmonella_enterica	Enteritidis	Enteritidis	Unknown	-	-	Run25F7_S67
S1124	GC099081	Salmonella_enterica	Enteritidis	Enteritidis	Unknown	-	-	Run25F8_S68
S1125	GC099105	Salmonella_enterica	Enteritidis	Enteritidis	Unknown	-	-	Run25F9_S69
S1138	GC112326	Salmonella_enterica	Enteritidis	Enteritidis	Unknown	-	-	Run25G10_S82
S1139	GC112327	Salmonella_enterica	Enteritidis	Enteritidis	Unknown	-	-	Run25G11_S83
S1140	GC112328	Salmonella_enterica	Enteritidis	Enteritidis	Unknown	-	-	Run25G12_S84
S1129	GC103424	Salmonella_enterica	Enteritidis	Enteritidis	Unknown	-	-	Run25G1_S73
S1130	GC108482	Salmonella_enterica	Enteritidis	Enteritidis	Unknown	-	-	Run25G2_S74
S1131	GC112088	Salmonella_enterica	Enteritidis	Enteritidis	Unknown	-	-	Run25G3_S75
S1132	GC112183	Salmonella_enterica	Enteritidis	Enteritidis	Unknown	-	-	Run25G4_S76
S1133	GC112184	Salmonella_enterica	Enteritidis	Enteritidis	Unknown	-	-	Run25G5_S77
S1134	GC112185	Salmonella_enterica	Enteritidis	Enteritidis	Unknown	-	-	Run25G6_S78
S1135	GC112234	Salmonella_enterica	Enteritidis	Enteritidis	Unknown	-	-	Run25G7_S79
S1136	GC112235	Salmonella_enterica	Enteritidis	Enteritidis	Unknown	-	-	Run25G8_S80
S1137	GC112254	Salmonella_enterica	Enteritidis	Enteritidis	Unknown	-	-	Run25G9_S81
S1150	GC115007	Salmonella_enterica	Enteritidis	Enteritidis	Unknown	-	-	Run25H10_S94
S1151	GC115167	Salmonella_enterica	Enteritidis	Enteritidis	Unknown	-	-	Run25H11_S95
S1152	GC115202	Salmonella_enterica	Enteritidis	Enteritidis	Unknown	-	-	Run25H12_S96
S1141	GC112350	Salmonella_enterica	Enteritidis	Enteritidis	Unknown	-	-	Run25H1_S85
S1142	GC112358	Salmonella_enterica	Enteritidis	Enteritidis	Unknown	-	-	Run25H2_S86
S1143	GC112874	Salmonella_enterica	Enteritidis	Enteritidis	Unknown	-	-	Run25H3_S87
S1144	GC112880	Salmonella_enterica	Enteritidis	Enteritidis	Unknown	-	-	Run25H4_S88
S1145	GC112902	Salmonella_enterica	Enteritidis	Enteritidis	Unknown	-	-	Run25H5_S89
S1146	GC112929	Salmonella_enterica	Enteritidis	Enteritidis	Unknown	-	-	Run25H6_S90
S1147	GC113122	Salmonella_enterica	Enteritidis	Enteritidis	Unknown	-	-	Run25H7_S91
S1148	GC114815	Salmonella_enterica	Enteritidis	Enteritidis	Unknown	-	-	Run25H8_S92
S1149	GC114879	Salmonella_enterica	Enteritidis	Enteritidis	Unknown	-	-	Run25H9_S93
S1186	GC096837	Salmonella_enterica	Telelkebir	Telelkebir	Unknown	-	-	Run26C10_S34
S1187	GC106268	Salmonella_enterica	-	Javiana	Unknown	-	-	Run26C11_S35
S1188	GC110694	Salmonella_enterica	-	Typhimurium	Unknown	-	-	Run26C12_S36
S1177	GC063998	Salmonella_enterica	Singapore	Singapore	Unknown	-	-	Run26C1_S25
S1178	GC065137	Salmonella_enterica	Pomona	Pomona	Unknown	-	-	Run26C2_S26
S1179	GC069519	Salmonella_enterica	Oslo	Oslo	Unknown	-	-	Run26C3_S27
S1180	GC73007	Salmonella_enterica	Corvallis	Alachua	Unknown	-	-	Run26C4_S28
S1181	GC084927	Salmonella_enterica	Tennessee	Tennessee	Unknown	-	-	Run26C5_S29
S1182	GC085215	Salmonella_enterica	Rubislaw	Rubislaw	Unknown	-	-	Run26C6_S30
S1183	GC085898	Salmonella_enterica	Larochelle	Braenderup	Unknown	-	-	Run26C7_S31
S1184	GC086469	Salmonella_enterica	Blockley	Blockley	Unknown	-	-	Run26C8_S32
S1185	GC095897	Salmonella_enterica	Telelkebir	Telelkebir	Unknown	-	-	Run26C9_S33
S1198	GC131833	Salmonella_enterica	Oslo	Oslo	Unknown	-	-	Run26D10_S46
S1199	GC134109	Salmonella_sp.	-	Poona	Unknown	-	-	Run26D11_S47
S1200	GC134378	Salmonella_sp.	-	Enteritidis	Unknown	-	-	Run26D12_S48
S1189	GC118959	Salmonella_enterica	London	London	Unknown	-	-	Run26D1_S37
S1190	GC120639	Salmonella_enterica	Cerro	Cerro	Unknown	-	-	Run26D2_S38
S1191	GC121045	Salmonella_enterica	Chester	Chester	Unknown	-	-	Run26D3_S39
S1192	GC121988	Salmonella_enterica	Liverpool	Liverpool	Unknown	-	-	Run26D4_S40
S1193	GC123915	Salmonella_enterica	Corvallis	Corvallis	Unknown	-	-	Run26D5_S41
S1194	GC124420	Salmonella_enterica	Kisarawe	Kisarawe	Unknown	-	-	Run26D6_S42
S1195	GC124509	Salmonella_enterica	Alachua	Duisburg	Unknown	-	-	Run26D7_S43
S1196	GC127128	Salmonella_enterica	Paratyphi_B	Paratyphi_B	Unknown	-	-	Run26D8_S44
S1210	SCS2	Salmonella_sp.	-	Braenderup	Environmental	-	2016-08-02	Run26E10_S58
S1211	SCO7	Salmonella_sp.	-	Braenderup	Environmental	-	2016-08-02	Run26E11_S59
S1212	SCO6	Salmonella_sp.	Braenderup	Braenderup	Environmental	-	2016-08-02	Run26E12_S60
S1201	GC134942	Salmonella_enterica	Tennessee	Tennessee	Unknown	-	-	Run26E1_S49
S1202	GC139356	Salmonella_enterica	Paratyphi_B	Paratyphi_B	Unknown	-	-	Run26E2_S50
S1203	GC139357	Salmonella_enterica	Paratyphi_B	Paratyphi_B_var._Java	Unknown	-	-	Run26E3_S51
S1204	GC144402	Salmonella_enterica	Bredeney	Bredeney	Unknown	-	-	Run26E4_S52
S1205	GC146029	Salmonella_enterica	Paratyphi_B	Paratyphi_B	Unknown	-	-	Run26E5_S53
S1206	GC146284	Salmonella_enterica	Paratyphi_B	Paratyphi_B	Unknown	-	-	Run26E6_S54
S1207	SC19	Salmonella_sp.	-	Paratyphi_B_var._Java_monophasic	Environmental	-	2016-08-02	Run26E7_S55
S1208	SC111	Salmonella_sp.	Typhimurium	Typhimurium	Environmental	-	2016-08-02	Run26E8_S56
S1209	SC18	Salmonella_sp.	Hartford	Hartford	Environmental	-	Storm-water_retention_pond	Run26E9_S57
S1222	SC15	Salmonella_sp.	-	Paratyphi_B_var._Java_monophasic	Environmental	-	2016-08-02	Run26F10_S70
S1223	SCS7	Salmonella_sp.	Typhimurium	Typhimurium	Environmental	-	2016-08-02	Run26F11_S71
S1224	SCO5	Salmonella_sp.	Braenderup	Braenderup	Environmental	-	2016-08-02	Run26F12_S72
S1213	SC13	Salmonella_sp.	-	Paratyphi_B_var._Java_monophasic	Environmental	-	2016-08-02	Run26F1_S61
S1214	SCS3	Salmonella_sp.	Typhimurium	Typhimurium	Environmental	-	2016-08-02	Run26F2_S62
S1215	SC110	Salmonella_sp.	-	Hartford	Environmental	-	2016-08-02	Run26F3_S63
S1216	SC112	Salmonella_sp.	-	Paratyphi_B_var._Java_monophasic	Environmental	-	2016-08-02	Run26F4_S64
S1217	SC11	Salmonella_sp.	Hartford	Typhimurium	Environmental	-	2016-08-02	Run26F5_S65
S1218	SCO1	Salmonella_sp.	-	Paratyphi_B_var._Java_monophasic	Environmental	-	2016-08-02	Run26F6_S66
S1219	SC16	Salmonella_sp.	-	Typhimurium	Environmental	-	Storm-water_retention_pond	Run26F7_S67
S1220	SCS8	Salmonella_sp.	Typhimurium	Typhimurium	Environmental	-	2016-08-02	Run26F8_S68
S1221	SCO2	Salmonella_sp.	Braenderup	Paratyphi_B_var._Java_monophasic	Environmental	-	2016-08-02	Run26F9_S69
S1234	WTCR6	Salmonella_sp.	Stanley	Schwarzengrund	Environmental	-	2016-08-02	Run26G10_S82
S1235	WTCR20	Salmonella_sp.	Monschaui	Monschaui	Environmental	-	2016-08-02	Run26G11_S83
S1236	WTCT27	Salmonella_sp.	Heidelberg	Heidelberg	Environmental	-	2016-08-02	Run26G12_S84
S1225	SC14	Salmonella_sp.	-	Paratyphi_B_var._Java_monophasic	Environmental	-	2016-08-02	Run26G1_S73
S1226	SCS1	Salmonella_sp.	Typhimurium	Typhimurium	Environmental	-	2016-08-02	Run26G2_S74
S1227	SC12	Salmonella_sp.	-	Braenderup	Environmental	-	2016-08-02	Run26G3_S75
S1228	SCS4	Salmonella_sp.	Typhimurium	Typhimurium	Environmental	-	2016-08-02	Run26G4_S76
S1229	SCO3	Salmonella_sp.	-	Paratyphi_B_var._Java_monophasic	Environmental	-	2016-08-02	Run26G5_S77
S1230	SCS6	Salmonella_sp.	Braenderup	Braenderup	Environmental	-	2016-08-02	Run26G6_S78
S1231	SCS5	Salmonella_sp.	Braenderup	Typhimurium	Environmental	-	2016-08-02	Run26G7_S79
S1232	SCO4	Salmonella_sp.	Typhimurium	Braenderup	Environmental	-	Storm-water_retention_pond	Run26G8_S80
S1233	WTCT4	Salmonella_sp.	Heidelberg	Heidelberg	Environmental	-	Water_Treatment_Plant	Run26G9_S81
S1258	Jamaica194	Salmonella_sp.	-	Mbandaka	Animals	-	veterinary	Run27A10_S10
S1259	Jamaica196	Salmonella_sp.	-	IIIa_42:z4;z23:-	Environmental	-	-	Run27A11_S11
S1260	Jamaica197	Salmonella_sp.	-	Kentucky	Animals	-	veterinary	Run27A12_S12
S1249	Jamaica147	Salmonella_sp.	-	Kentucky	Animals	-	meat	Run27A1_S1
S1250	Jamaica150	Salmonella_sp.	-	Kentucky	Environmental	-	-	Run27A2_S2
S1251	Jamaica158	Salmonella_sp.	-	Kentucky	Animals	-	meat	Run27A3_S3
S1252	Jamaica162	Salmonella_sp.	-	Kentucky	Animals	-	veterinary	Run27A4_S4
S1253	Jamaica163	Salmonella_sp.	-	IIIa_42:z4;z23:-	Environmental	-	-	Run27A5_S5
S1254	Jamaica173	Salmonella_sp.	-	Infantis	Animals	-	meat	Run27A6_S6
S1255	Jamaica178	Salmonella_sp.	-	Typhimurium	Animals	-	meat	Run27A7_S7
S1256	Jamaica181	Salmonella_sp.	-	Kentucky	Animals	-	meat	Run27A8_S8
S1257	Jamaica191	Salmonella_sp.	-	Enteritidis	Animals	-	veterinary	Run27A9_S9
S1270	Jamaica215	Salmonella_sp.	-	Saintpaul	Human	Human	clinical	Run27B10_S22
S1271	Jamaica216	Salmonella_sp.	-	I_4;[5];12:i:-	Human	Human	clinical	Run27B11_S23
S1272	Jamaica217	Salmonella_sp.	-	I_4;[5];12:i:-	Human	Human	clinical	Run27B12_S24
S1261	Jamaica203	Salmonella_sp.	-	Enteritidis	Animals	-	veterinary	Run27B1_S13
S1262	Jamaica204	Salmonella_sp.	-	Heidelberg	Human	Human	clinical	Run27B2_S14
S1263	Jamaica205	Salmonella_sp.	-	Enteritidis	Human	Human	clinical	Run27B3_S15
S1264	Jamaica207	Salmonella_sp.	-	Enteritidis	Human	Human	clinical	Run27B4_S16
S1265	Jamaica208	Salmonella_sp.	-	Enteritidis	Human	Human	clinical	Run27B5_S17
S1266	Jamaica209	Salmonella_sp.	-	Enteritidis	Human	Human	clinical	Run27B6_S18
S1268	Jamaica212	Salmonella_sp.	-	Heidelberg	Human	Human	clinical	Run27B8_S20
S1269	Jamaica214	Salmonella_sp.	-	Typhimurium	Human	Human	clinical	Run27B9_S21
S1273	Jamaica218	Salmonella_sp.	-	Enteritidis	Human	Human	clinical	Run27C1_S25
S1274	Jamaica219	Salmonella_sp.	-	Enteritidis	Human	Human	clinical	Run27C2_S26
S1275	Jamaica220	Salmonella_sp.	-	Enteritidis	Human	Human	clinical	Run27C3_S27
S1276	Jamaica221	Salmonella_sp.	-	Typhimurium	Human	Human	clinical	Run27C4_S28
S1277	Jamaica223	Salmonella_sp.	-	Heidelberg	Human	Human	clinical	Run27C5_S29
S1294	1090801910	Salmonella_sp.	Chailey	Breda	Human	Human	-	Run27D10_S46
S1295	1090902815	Salmonella_sp.	-	I_4;[5];12:i:-	Animals	Sheep	-	Run27D11_S47
S1296	1091000012	Salmonella_sp.	Typhimurium	Typhimurium	Animals	Horse	-	Run27D12_S48
S1286	1090305886	Salmonella_sp.	Infantis	Infantis	Animals	Goat	-	Run27D2_S38
S1287	1090400652	Salmonella_sp.	Infantis	Infantis	Animals	Pigeon	-	Run27D3_S39
S1288	1090403624	Salmonella_sp.	Javiana	Javiana	Plants_Fruits_Vegetables	Soy	Soya_spruce	Run27D4_S40
S1289	1090500890	Salmonella_sp.	Saintpaul	Saintpaul	Poultry	Duck	-	Run27D5_S41
S1290	1090502274	Salmonella_sp.	Typhimurium	Typhimurium	Poultry	Duck	-	Run27D6_S42
S1291	1090600152	Salmonella_sp.	Typhimurium	Typhimurium	Animals	Pigeon	-	Run27D7_S43
S1292	1090800464	Salmonella_sp.	Infantis	Infantis	Poultry	-	Oth_birds	Run27D8_S44
S1293	1090801848	Salmonella_sp.	Choleraesuis	Choleraesuis	Human	Human	-	Run27D9_S45
S1246	Jamaica125	Salmonella_sp.	-	Infantis	Animals	-	meat	Run27H10_S94
S1247	Jamaica129	Salmonella_sp.	-	Mbandaka	Environmental	-	-	Run27H11_S95
S1248	Jamaica134	Salmonella_sp.	-	Enteritidis	Animals	-	meat	Run27H12_S96
S1237	WTCR5	Salmonella_sp.	-	Infantis	Environmental	-	Water_Treatment_Plant	Run27H1_S85
S1238	Jamaica34	Salmonella_sp.	-	Enteritidis	Animals	-	veterinary	Run27H2_S86
S1239	Jamaica36	Salmonella_sp.	-	Enteritidis	Animals	-	veterinary	Run27H3_S87
S1240	Jamaica49	Salmonella_sp.	-	Kentucky	Animals	-	meat	Run27H4_S88
S1241	Jamaica54	Salmonella_sp.	-	Enteritidis	Animals	-	veterinary	Run27H5_S89
S1242	Jamaica72	Salmonella_sp.	-	Enteritidis	Animals	-	meat	Run27H6_S90
S1243	Jamaica96	Salmonella_sp.	-	Typhimurium	Animals	-	meat	Run27H7_S91
S1244	Jamaica107	Salmonella_sp.	-	Enteritidis	Animals	-	meat	Run27H8_S92
S1245	Jamaica119	Salmonella_sp.	-	Typhimurium	Animals	-	meat	Run27H9_S93
S184	SarB63	Salmonella_enterica	Typhi	Typhi	Human	Human	-	Run28A10_S10
S185	SarB64	Salmonella_enterica	Typhi	Typhi	Human	Human	-	Run28A11_S11
S186	232	Salmonella_enterica	Enteritidis	Enteritidis	Poultry	-	Egg_Liquid	Run28A12_S12
S175	DEF1139	Salmonella_enterica	Paratyphi_C	Paratyphi_C	Human	Human	-	Run28A1_S1
S176	DEF1143	Salmonella_enterica	Paratyphi_B	Paratyphi_B	Human	Human	-	Run28A2_S2
S177	DEF1142	Salmonella_enterica	Dublin	Dublin	Animals	-	-	Run28A3_S3
S178	DEF1140	Salmonella_enterica	Sendai	Muenchen	Human	Human	-	Run28A4_S4
S179	ATCC10749	Salmonella_enterica	Typhi	Typhi	Human	Human	-	Run28A5_S5
S180	Ty21a	Salmonella_enterica	Typhi	Typhi	Human	Human	-	Run28A6_S6
S181	Ty2	Salmonella_enterica	Typhi	Typhi	Human	Human	-	Run28A7_S7
S182	ISP1820	Salmonella_enterica	Typhi	Typhi	Human	Human	-	Run28A8_S8
S183	!SP1820	Salmonella_enterica	Typhi	Typhi	Human	Human	-	Run28A9_S9
S1306	1091201555	Salmonella_sp.	Newport	Newport	Animals	Cattle	-	Run28E10_S58
S1307	1091201876	Salmonella_sp.	-	I_4;[5];12:i:-	Poultry	Turkey	-	Run28E11_S59
S1308	1091202992	Salmonella_sp.	Thompson	Thompson	Poultry	-	Oth_birds	Run28E12_S60
S1297	1091001299	Salmonella_sp.	Javiana	Javiana	Poultry	-	-	Run28E1_S49
S1298	1091001698	Salmonella_sp.	Enteritidis	Enteritidis	Environmental	-	Layers	Run28E2_S50
S1299	1091001773	Salmonella_sp.	Newport	Newport	Poultry	-	-	Run28E3_S51
S1300	1091002014	Salmonella_sp.	Typhimurium	Typhimurium	Plants_Fruits_Vegetables	Rapeseed	Rapeseed_spruce	Run28E4_S52
S1301	1091002373	Salmonella_sp.	Typhimurium	Typhimurium	Animals	Sheep	-	Run28E5_S53
S1302	1091101129	Salmonella_sp.	Infantis	Infantis	Poultry	Turkey	-	Run28E6_S54
S1303	1091101140	Salmonella_sp.	Heidelberg	Heidelberg	Animals	Rodent	-	Run28E7_S55
S1304	1091200047	Salmonella_sp.	Enteritidis	Enteritidis	Plants_Fruits_Vegetables	Soy	Soya_spruce	Run28E8_S56
S1305	1091200885	Salmonella_sp.	-	Idikan	Plants_Fruits_Vegetables	Soy	Soya_spruce	Run28E9_S57
S1318	1091401128	Salmonella_sp.	Saintpaul	Saintpaul	Poultry	-	Oth_birds	Run28F10_S70
S1319	1091401237	Salmonella_sp.	Typhimurium	Typhimurium	Poultry	-	-	Run28F11_S71
S1320	1091401964	Salmonella_sp.	Thompson	Thompson	Plants_Fruits_Vegetables	Rapeseed	Rapeseed_spruce	Run28F12_S72
S1309	1091204550	Salmonella_sp.	Saintpaul	Saintpaul	Poultry	Turkey	-	Run28F1_S61
S1310	1091300705	Salmonella_sp.	-	I_4;[5];12:i:-	Poultry	-	-	Run28F2_S62
S1311	1091302027	Salmonella_sp.	Infantis	Infantis	Animals	Pig	-	Run28F3_S63
S1312	1091302067	Salmonella_sp.	-	I_4;[5];12:i:-	Animals	Horse	-	Run28F4_S64
S1313	1091400090	Salmonella_sp.	Thompson	Thompson	Human	Human	-	Run28F5_S65
S1314	1091400192	Salmonella_sp.	Javiana	Javiana	Human	Human	-	Run28F6_S66
S1315	1091400535	Salmonella_sp.	Enteritidis	Enteritidis	Poultry	-	-	Run28F7_S67
S1316	1091400977	Salmonella_sp.	Irumu	Hadar	Human	Human	-	Run28F8_S68
S1317	1091400987	Salmonella_sp.	Heidelberg	Heidelberg	Human	Human	-	Run28F9_S69
S1330	1091500353	Salmonella_sp.	-	I_4;[5];12:i:-	Animals	Cattle	-	Run28G10_S82
S1331	1091500386	Salmonella_sp.	-	I_4;[5];12:i:-	Animals	Pig	-	Run28G11_S83
S1332	1091500390	Salmonella_sp.	Typhimurium	Typhimurium	Animals	Pig	-	Run28G12_S84
S1321	1091402479	Salmonella_sp.	-	I_4;[5];12:i:-	Poultry	-	Oth_birds	Run28G1_S73
S1322	1091500001	Salmonella_sp.	-	I_4;[5];12:i:-	Human	Human	-	Run28G2_S74
S1323	1091500002	Salmonella_sp.	Newport	Newport	Human	Human	-	Run28G3_S75
S1324	1091500005	Salmonella_sp.	Enteritidis	Enteritidis	Human	Human	-	Run28G4_S76
S1325	1091500006	Salmonella_sp.	Typhimurium	Typhimurium	Human	Human	-	Run28G5_S77
S1326	1091500012	Salmonella_sp.	Saintpaul	Saintpaul	Human	Human	-	Run28G6_S78
S1327	1091500043	Salmonella_sp.	Typhi	Agona	Human	Human	-	Run28G7_S79
S1328	1091500090	Salmonella_sp.	Typhi	Bere	Human	Human	-	Run28G8_S80
S1329	1091500349	Salmonella_sp.	Typhimurium	Typhimurium	Animals	Cattle	-	Run28G9_S81
S1342	N14-0252	Salmonella_sp.	-	Szentes	Human	Human	stool	Run28H10_S94
S1343	N14-0292	Salmonella_sp.	-	Szentes	Human	Human	urine	Run28H11_S95
S1344	N14-0408	Salmonella_sp.	-	Szentes	Human	Human	stool	Run28H12_S96
S1333	1091500578	Salmonella_sp.	Infantis	Infantis	Poultry	-	-	Run28H1_S85
S1334	1091500717	Salmonella_sp.	Saintpaul	Newport	Poultry	-	-	Run28H2_S86
S1335	1091500867	Salmonella_sp.	Typhi	Typhi	Human	Human	-	Run28H3_S87
S1336	1091501169	Salmonella_sp.	Typhi	Typhi	Human	Human	-	Run28H4_S88
S1337	1091501302	Salmonella_sp.	Typhi	Typhi	Human	Human	-	Run28H5_S89
S1338	1091600007	Salmonella_sp.	Infantis	Infantis	Human	Human	-	Run28H6_S90
S1339	N13-0845	Salmonella_sp.	-	Szentes	Human	Human	stool	Run28H7_S91
S1340	N13-1556	Salmonella_sp.	-	Szentes	Plants_Fruits_Vegetables	-	Sprouts	Run28H8_S92
S1341	N13-1844	Salmonella_sp.	-	Szentes	Human	Human	stool	Run28H9_S93
S1354	FSL_S5-415	Salmonella_sp.	Enteritidis	Enteritidis	Human	Human	-	Run29A10_S10
S1355	FSL_S5-483	Salmonella_sp.	Enteritidis	Enteritidis	Human	Human	-	Run29A11_S11
S1356	FSL_S5-487	Salmonella_sp.	Give	Give	Human	Human	-	Run29A12_S12
S1345	FSL_S5-580	Salmonella_sp.	-	I_4;[5];12:i:-	Animals	Bovine	-	Run29A1_S1
S1346	FSL_S5-517	Salmonella_sp.	Agona	Agona	Human	Human	-	Run29A2_S2
S1347	FSL_S5-540	Salmonella_sp.	Anatum	Anatum	Human	Human	-	Run29A3_S3
S1348	FSL_S5-648	Salmonella_sp.	Blockley	Blockley	Human	Human	-	Run29A4_S4
S1349	FSL_S5-373	Salmonella_sp.	Braenderup	Braenderup	Human	Human	-	Run29A5_S5
S1350	FSL_R8-370	Salmonella_sp.	Cerro	Cerro	Animals	Bovine	-	Run29A6_S6
S1352	FSL_R8-2528	Salmonella_sp.	Derby	Derby	Human	Human	-	Run29A8_S8
S1353	FSL_S5-439	Salmonella_sp.	Dublin	Enteritidis	Human	Human	-	Run29A9_S9
S1366	FSL_A4-634	Salmonella_sp.	Mississippi	Mississippi	Human	Human	-	Run29B10_S22
S1367	FSL_R6-939	Salmonella_sp.	Meleagridis	Meleagridis	Animals	Bovine	-	Run29B11_S23
S1368	FSL_S5-630	Salmonella_sp.	Montevideo	Montevideo	Animals	Bovine	-	Run29B12_S24
S1357	FSL_S5-543	Salmonella_sp.	Hadar	Hadar	Human	Human	-	Run29B1_S13
S1358	FSL_S5-448	Salmonella_sp.	Heidelberg	Heidelberg	Human	Human	-	Run29B2_S14
S1359	FSL_S5-480	Salmonella_sp.	Heidelberg	Heidelberg	Human	Human	-	Run29B3_S15
S1360	FSL_S5-734	Salmonella_sp.	Infantis	Infantis	Animals	Bovine	-	Run29B4_S16
S1361	FSL_S5-406	Salmonella_sp.	Javiana	Javiana	Human	Human	-	Run29B5_S17
S1362	FSL_S5-395	Salmonella_sp.	Javiana	Javiana	Human	Human	-	Run29B6_S18
S1363	FSL_S5-431	Salmonella_sp.	Kentucky	Kentucky	Animals	Bovine	-	Run29B7_S19
S1364	FSL_S5-273	Salmonella_sp.	Kentucky	Kentucky	Animals	Bovine	-	Run29B8_S20
S1365	FSL_S5-451	Salmonella_sp.	Mbandaka	Mbandaka	Human	Human	-	Run29B9_S21
S1378	FSL_S5-458	Salmonella_sp.	Schwarzengrund	Schwarzengrund	Human	Human	-	Run29C10_S34
S1379	FSL_S5-658	Salmonella_sp.	Senftenberg	Senftenberg	Human	Human	-	Run29C11_S35
S1380	FSL_S5-408	Salmonella_sp.	Stanley	Stanley	Human	Human	-	Run29C12_S36
S1369	FSL_S5-504	Salmonella_sp.	Muenchen	Muenchen	Human	Human	-	Run29C1_S25
S1370	FSL_S5-432	Salmonella_sp.	Muenster	Muenster	Animals	Bovine	-	Run29C2_S26
S1371	FSL_S5-436	Salmonella_sp.	Newport	Newport	Animals	Bovine	-	Run29C3_S27
S1372	FSL_S5-639	Salmonella_sp.	Newport	Newport	Human	Human	-	Run29C4_S28
S1373	FSL_S5-642	Salmonella_sp.	Oranienburg	Oranienburg	Human	Human	-	Run29C5_S29
S1374	FSL_R8-3409	Salmonella_sp.	Orion	Orion	Animals	Bovine	-	Run29C6_S30
S1375	FSL_S5-448	Salmonella_sp.	Paratyphi_B_var._Java	Paratyphi_B_var._Java	Human	Human	-	Run29C7_S31
S1376	FSL_R8-1988	Salmonella_sp.	Reading	Reading	Animals	Bovine	-	Run29C8_S32
S1377	FSL_S5-649	Salmonella_sp.	Saintpaul	Saintpaul	Human	Human	-	Run29C9_S33
S1391	FSL_S5-490	Salmonella_sp.	Worthington	Worthington	Human	Human	-	Run29D11_S47
S1392	FSL_R8-5221	Salmonella_sp.	Tennessee	Tennessee	Nuts_seeds	Peanut	-	Run29D12_S48
S1381	FSL_S5-786	Salmonella_sp.	Typhimurium	Typhimurium	Animals	Bovine	-	Run29D1_S37
S1382	FSL_R8-1966	Salmonella_sp.	Tennessee	Tennessee	Animals	Bovine	-	Run29D2_S38
S1383	FSL_S5-524	Salmonella_sp.	Thompson	Thompson	Human	Human	-	Run29D3_S39
S1384	FSL_R6-541	Salmonella_sp.	Typhi	Typhi	Human	Human	-	Run29D4_S40
S1385	FSL_S5-433	Salmonella_sp.	Typhimurium	I_4;[5];12:i:-	Animals	Bovine	-	Run29D5_S41
S1386	FSL_S5-536	Salmonella_sp.	Typhimurium	Typhimurium	Human	Human	-	Run29D6_S42
S1387	FSL_W1-030	Salmonella_sp.	Typhimurium	Typhimurium	Human	Human	-	Run29D7_S43
S1388	FSL_W1-029	Salmonella_sp.	Typhimurium	Typhimurium	Human	Human	-	Run29D8_S44
S1389	FSL_S5-961	Salmonella_sp.	Virchow	Virchow	Human	Human	-	Run29D9_S45
S1402	19A7A	Salmonella_sp.	-	Putten	Environmental	-	Canagagique_Creek	Run29E10_S58
S1403	19A7b	Salmonella_sp.	Putten	Putten	Environmental	-	Canagagique_Creek	Run29E11_S59
S1404	19C1	Salmonella_sp.	Infantis	Infantis	Environmental	-	Laurel_Creek	Run29E12_S60
S1393	FSL_R8-5222	Salmonella_sp.	Tornow	Apapa	Nuts_seeds	Peanut	-	Run29E1_S49
S1394	FSL_R8-5223	Salmonella_sp.	Hartford	Hartford	Nuts_seeds	Peanut	-	Run29E2_S50
S1395	FSL_R8-5224	Salmonella_sp.	-	Mississippi	Nuts_seeds	Peanut	-	Run29E3_S51
S1396	FSL_R8-6670	Salmonella_sp.	Meleagridis	Meleagridis	Nuts_seeds	Peanut	-	Run29E4_S52
S1397	FSL_R8-6671	Salmonella_sp.	Dessau	Senftenberg	Nuts_seeds	Peanut	-	Run29E5_S53
S1398	FSL_R8-7229	Salmonella_sp.	Dessau	Senftenberg	Nuts_seeds	Peanut	-	Run29E6_S54
S1399	19A2A	Salmonella_sp.	Typhimurium	Typhimurium	Environmental	-	Laurel_Creek	Run29E7_S55
S1400	19A2B	Salmonella_sp.	Newport	Newport	Environmental	-	Laurel_Creek	Run29E8_S56
S1401	19A6B	Salmonella_sp.	Infantis	Infantis	Environmental	-	Canagagique_Creek	Run29E9_S57
S1405	19C3	Salmonella_sp.	Typhimurium	Typhimurium	Environmental	-	Laurel_Creek	Run29F1_S61
S576	BOX1IN_C5_ISAL12	Salmonella_enterica	Newport	Newport	Environmental	-	Multistate_Salmonella_in_Cantaloupe_outbreak	Run30B10_S22
S577	BOX1IN_C7_ISAL_13	Salmonella_enterica	Typhimurium	Typhimurium	Environmental	-	Multistate_Salmonella_in_Cantaloupe_outbreak	Run30B11_S23
S578	BOX1IN_D1_ISAL14	Salmonella_enterica	Typhimurium	Typhimurium	Environmental	-	Multistate_Salmonella_in_Cantaloupe_outbreak	Run30B12_S24
S187	4166	Salmonella_enterica	Enteritidis	Enteritidis	Plants_Fruits_Vegetables	-	leafy_greens	Run30B1_S13
S188	2299	Salmonella_enterica	Typhimurium	Typhimurium	Poultry	Chicken	wings	Run30B2_S14
S189	2493	Salmonella_enterica	Typhimurium	Typhimurium	Other_food_products	-	Chocolate	Run30B3_S15
S190	2659	Salmonella_enterica	Heidelberg	Heidelberg	Human	Human	-	Run30B4_S16
S191	1936	Salmonella_enterica	Heidelberg	Heidelberg	Plants_Fruits_Vegetables	Cocoa	beans	Run30B5_S17
S416	GC134444	Salmonella_enterica	Typhimurium	Typhimurium	Animals	-	-	Run30B6_S18
S428	GC117800	Salmonella_enterica	Heidelberg	Heidelberg	Human	Human	feces	Run30B7_S19
S436	VB1	Salmonella_enterica	Typhimurium	Typhimurium	Unknown	-	-	Run30B8_S20
S588	BOX1IN_F2_ISAL24	Salmonella_enterica	Newport	Newport	Environmental	-	Multistate_Salmonella_in_Cantaloupe_outbreak	Run30C10_S34
S589	bOx1in_f4_ISAL25	Salmonella_enterica	Anatum	Anatum	Environmental	-	Multistate_Salmonella_in_Cantaloupe_outbreak	Run30C11_S35
S590	BOX1IN_F6_ISAL26	Salmonella_enterica	-	Anatum	Environmental	-	Multistate_Salmonella_in_Cantaloupe_outbreak	Run30C12_S36
S580	BOX1IN_D4_ISAL16	Salmonella_enterica	Typhimurium	Typhimurium	Environmental	-	Multistate_Salmonella_in_Cantaloupe_outbreak	Run30C2_S26
S581	BOX1IN_D6_ISAL17	Salmonella_enterica	-	Typhimurium	Environmental	-	Multistate_Salmonella_in_Cantaloupe_outbreak	Run30C3_S27
S582	BOX1IN_D8_ISAL18	Salmonella_enterica	-	Javiana	Environmental	-	Multistate_Salmonella_in_Cantaloupe_outbreak	Run30C4_S28
S583	BOX1IN_E1_ISAL19	Salmonella_enterica	Newport	Newport	Environmental	-	Multistate_Salmonella_in_Cantaloupe_outbreak	Run30C5_S29
S584	BOX1IN_E3_ISAL20	Salmonella_enterica	Anatum	Anatum	Environmental	-	Multistate_Salmonella_in_Cantaloupe_outbreak	Run30C6_S30
S585	BOX1IN_E5_ISAL21	Salmonella_enterica	Newport	Newport	Environmental	-	Multistate_Salmonella_in_Cantaloupe_outbreak	Run30C7_S31
S586	BOX1IN_E7_ISAL22	Salmonella_enterica	Anatum	Anatum	Environmental	-	Multistate_Salmonella_in_Cantaloupe_outbreak	Run30C8_S32
S587	BOX1IN_E9_ISAL23	Salmonella_enterica	-	Newport	Environmental	-	Multistate_Salmonella_in_Cantaloupe_outbreak	Run30C9_S33
S591	BOX1IN_F9_ISAL27	Salmonella_enterica	Anatum	Anatum	Environmental	-	Multistate_Salmonella_in_Cantaloupe_outbreak	Run30D1_S37
S592	BOX1IN_G1_ISAL28	Salmonella_enterica	Newport	Newport	Environmental	-	Multistate_Salmonella_in_Cantaloupe_outbreak	Run30D2_S38
S1414	20C6	Salmonella_sp.	Agona	Agona	Environmental	-	Canagagique_Creek	Run30F10_S70
S1415	20D2	Salmonella_sp.	Tennessee	Typhimurium	Environmental	-	Laurel_Creek	Run30F11_S71
S1416	20D3	Salmonella_sp.	Heidelberg	Heidelberg	Environmental	-	Laurel_Creek	Run30F12_S72
S1406	19C4	Salmonella_sp.	Mbandaka	Mbandaka	Environmental	-	Conestogo_river	Run30F2_S62
S1407	19Cb	Salmonella_sp.	-	Putten	Environmental	-	Canagagique_Creek	Run30F3_S63
S1409	20A6A	Salmonella_sp.	Agona	Agona	Environmental	-	Canagagique_Creek	Run30F5_S65
S1410	20B6b	Salmonella_sp.	Newport	Newport	Environmental	-	Canagagique_Creek	Run30F6_S66
S1411	20C1	Salmonella_sp.	Typhimurium	Typhimurium	Environmental	-	Laurel_Creek	Run30F7_S67
S1412	20C2	Salmonella_sp.	Tennessee	Typhimurium	Environmental	-	Laurel_Creek	Run30F8_S68
S1413	20C5	Salmonella_sp.	-	Typhimurium	Environmental	-	Conestogo_river	Run30F9_S69
S1426	22C2	Salmonella_sp.	Berta	Cubana	Environmental	-	Laurel_Creek	Run30G10_S82
S1427	22C3	Salmonella_sp.	-	Berta	Environmental	-	Laurel_Creek	Run30G11_S83
S1428	22C4	Salmonella_sp.	Senftenberg	Senftenberg	Environmental	-	Conestogo_river	Run30G12_S84
S1417	20D5	Salmonella_sp.	-	Typhimurium	Environmental	-	Conestogo_river	Run30G1_S73
S1418	20D6	Salmonella_sp.	-	Agona	Environmental	-	freshwater	Run30G2_S74
S1419	21C2	Salmonella_sp.	Agona	Agona	Environmental	-	Laurel_Creek	Run30G3_S75
S1420	21C3	Salmonella_sp.	Heidelberg	Heidelberg	Environmental	-	Laurel_Creek	Run30G4_S76
S1421	21D2	Salmonella_sp.	Agona	Agona	Environmental	-	Laurel_Creek	Run30G5_S77
S1422	21D6	Salmonella_sp.	Infantis	Infantis	Environmental	-	Canagagique_Creek	Run30G6_S78
S1423	21D7	Salmonella_sp.	Anatum	Anatum	Environmental	-	Canagagique_Creek	Run30G7_S79
S1424	22A1	Salmonella_sp.	Berta	Berta	Environmental	-	Laurel_Creek	Run30G8_S80
S1425	22B2	Salmonella_sp.	Senftenberg	Senftenberg	Environmental	-	Laurel_Creek	Run30G9_S81
S1438	24A2b	Salmonella_sp.	Thompson	Thompson	Environmental	-	Laurel_Creek	Run30H10_S94
S1439	24B1	Salmonella_sp.	Thompson	Thompson	Environmental	-	Laurel_Creek	Run30H11_S95
S1440	24C2	Salmonella_sp.	Thompson	Thompson	Environmental	-	Laurel_Creek	Run30H12_S96
S1429	22C19	Salmonella_sp.	Berta	Berta	Environmental	-	Laurel_Creek	Run30H1_S85
S1430	22D2	Salmonella_sp.	Newport	Heidelberg	Environmental	-	Laurel_Creek	Run30H2_S86
S1431	221C6	Salmonella_sp.	-	Infantis	Environmental	-	freshwater	Run30H3_S87
S1432	23A3	Salmonella_sp.	Thompson	Thompson	Environmental	-	Laurel_Creek	Run30H4_S88
S1433	23C2	Salmonella_sp.	Thompson	Thompson	Environmental	-	Laurel_Creek	Run30H5_S89
S1434	23D1	Salmonella_sp.	Thompson	Thompson	Environmental	-	Laurel_Creek	Run30H6_S90
S1435	23D2	Salmonella_sp.	Thompson	Thompson	Environmental	-	Laurel_Creek	Run30H7_S91
S1436	24A1a	Salmonella_sp.	Thompson	Thompson	Environmental	-	Laurel_Creek	Run30H8_S92
S1437	24A1B	Salmonella_sp.	Thompson	Thompson	Environmental	-	Laurel_Creek	Run30H9_S93
S1450	FSL_R8-1295	Salmonella_sp.	Barranquilla	Poona	Human	Human	-	Run32A10_S10
S1451	FSL_R8-2917	Salmonella_sp.	Berta	Berta	Human	Human	-	Run32A11_S11
S1452	FSL_R8-7984	Salmonella_sp.	Braenderup	Braenderup	Other_food_products	-	food	Run32A12_S12
S1441	26A39	Salmonella_sp.	Thompson	Thompson	Environmental	-	Laurel_Creek	Run32A1_S1
S1442	26C2	Salmonella_sp.	Ago	Ago	Environmental	-	Laurel_Creek	Run32A2_S2
S1443	FSL_R8-0153	Salmonella_sp.	Aarhus	Paratyphi_B_var._Java	Human	Human	-	Run32A3_S3
S1444	FSL_R9-0513	Salmonella_sp.	Abaetetuba	Abaetetuba	Unknown	-	-	Run32A4_S4
S1445	FSL_R8-2110	Salmonella_sp.	Adelaide	Havana	Human	Human	-	Run32A5_S5
S1446	FSL_R8-2924	Salmonella_sp.	Alachua	Alachua	Human	Human	-	Run32A6_S6
S1447	FSL_R8-7981	Salmonella_sp.	Anatum	Anatum	Other_food_products	-	food	Run32A7_S7
S1448	FSL_R8-9020	Salmonella_sp.	B;f,g,s	Agona	Other_food_products	-	food	Run32A8_S8
S1449	FSL_R8-7922	Salmonella_sp.	Bareilly	Bareilly	Unknown	-	-	Run32A9_S9
S1462	FSL_S5-0703	Salmonella_sp.	Johannesburg	Johannesburg	Human	Human	-	Run32B10_S22
S1463	FSL_R8-6279	Salmonella_sp.	Lille	Norwich	Unknown	-	-	Run32B11_S23
S1464	FSL_R8-9562	Salmonella_sp.	Loubomo	Kiambu	Unknown	-	-	Run32B12_S24
S1453	FSL_R8-2629	Salmonella_sp.	Bredeney	Bredeney	Unknown	-	-	Run32B1_S13
S1454	FSL_R8-7977	Salmonella_sp.	C(1):m,t	Oranienburg	Other_food_products	-	food	Run32B2_S14
S1455	FSL_R8-3581	Salmonella_sp.	Cubana	Cubana	Human	Human	-	Run32B3_S15
S1456	FSL_R8-2630	Salmonella_sp.	Derby	Derby	Unknown	-	-	Run32B4_S16
S1457	FSL_R8-5370	Salmonella_sp.	Dessau	Senftenberg	Other_food_products	-	food	Run32B5_S17
S1458	FSL_R8-2454	Salmonella_sp.	Ealing	Ealing	Human	Human	-	Run32B6_S18
S1459	FSL_R8-5569	Salmonella_sp.	Gaminara	Gaminara	Unknown	-	-	Run32B7_S19
S1460	FSL_S5-0549	Salmonella_sp.	Havana	Havana	Animals	Bovine	-	Run32B8_S20
S1461	FSL_R8-4726	Salmonella_sp.	Ibadan	Ibadan	Unknown	-	-	Run32B9_S21
S1474	FSL_R8-7983	Salmonella_sp.	Roodepoort	Pomona	Other_food_products	-	food	Run32C10_S34
S1475	FSL_R9-0007	Salmonella_sp.	Wien	Wien	Unknown	-	-	Run32C11_S35
S1476	FSL_S5-0417	Salmonella_sp.	Agbeni	Agbeni	Human	Human	-	Run32C12_S36
S1465	FSL_R8-2410	Salmonella_sp.	Minnesota	Minnesota	Animals	Bovine	-	Run32C1_S25
S1466	FSL_R8-7982	Salmonella_sp.	Muenchen	Muenchen	Other_food_products	-	food	Run32C2_S26
S1467	FSL_R8-7979	Salmonella_sp.	Newport	Newport	Other_food_products	-	food	Run32C3_S27
S1468	FSL_R8-4333	Salmonella_sp.	Ohio	Ohio	Unknown	-	-	Run32C4_S28
S1469	FSL_R8-4727	Salmonella_sp.	Orion	Eschberg	Unknown	-	-	Run32C5_S29
S1470	FSL_R8-0451	Salmonella_sp.	Pomona	Pomona	Human	Human	-	Run32C6_S30
S1471	FSL_R8-0115	Salmonella_sp.	Poona	Poona	Human	Human	-	Run32C7_S31
S1472	FSL_A4-0590	Salmonella_sp.	Putten	Putten	Human	Human	-	Run32C8_S32
S1473	FSL_R8-6277	Salmonella_sp.	Rissen/Ardwick	Rissen	Unknown	-	-	Run32C9_S33
S1486	FSL_R8-3555	Salmonella_sp.	Luciana	Luciana	Human	Human	-	Run32D10_S46
S1487	FSL_S5-0654	Salmonella_sp.	Nyanza	Orientalis	Human	Human	-	Run32D11_S47
S1488	FSL_R8-0144	Salmonella_sp.	Overschie	Overschie	Human	Human	-	Run32D12_S48
S1477	FSL_S5-0453	Salmonella_sp.	Arechavaleta	Arechavaleta	Human	Human	-	Run32D1_S37
S1478	FSL_R8-0092	Salmonella_sp.	Corvallis	Corvallis	Human	Human	-	Run32D2_S38
S1479	FSL_R8-0792	Salmonella_sp.	Cotham	Cotham	Human	Human	-	Run32D3_S39
S1480	FSL_S5-0668	Salmonella_sp.	Freetown	Javiana	Human	Human	-	Run32D4_S40
S1481	FSL_R6-0992	Salmonella_sp.	Georgia	Paratyphi_C	Human	Human	-	Run32D5_S41
S1482	FSL_R8-2600	Salmonella_sp.	Glostrup	Glostrup	Human	Human	-	Run32D6_S42
S1483	FSL_R6-0203	Salmonella_sp.	Kiambu	Kiambu	Human	Human	-	Run32D7_S43
S1484	FSL_S5-0712	Salmonella_sp.	Kintambo	Newport	Human	Human	-	Run32D8_S44
S1485	FSL_A4-0595	Salmonella_sp.	Kisarawe	Kisarawe	Human	Human	-	Run32D9_S45
S1498	FSL_R8-2779	Salmonella_sp.	Mississippi	Mississippi	Human	Human	-	Run32E10_S58
S1499	FSL_R8-7996	Salmonella_sp.	Mississippi	Mississippi	Human	Human	-	Run32E11_S59
S1500	FSL_A4-0006	Salmonella_sp.	Typhimurium	Typhimurium	Animals	Bovine	-	Run32E12_S60
S1489	FSL_A4-0827	Salmonella_sp.	Sandiego	Sandiego	Human	Human	-	Run32E1_S49
S1490	FSL_R8-1526	Salmonella_sp.	Telelkebir	Telelkebir	Human	Human	-	Run32E2_S50
S1491	FSL_A4-0580	Salmonella_sp.	Wandsworth	Wandsworth	Human	Human	-	Run32E3_S51
S1492	FSL_M8-0515	Salmonella_sp.	Mississippi	Mississippi	Other_food_products	-	food	Run32E4_S52
S1493	FSL_M8-0516	Salmonella_sp.	Mississippi	Mississippi	Other_food_products	-	food	Run32E5_S53
S1494	FSL_R6-0384	Salmonella_sp.	Mississippi	Mississippi	Animals	-	-	Run32E6_S54
S1495	FSL_R8-1549	Salmonella_sp.	Mississippi	Mississippi	Human	Human	-	Run32E7_S55
S1496	FSL_R8-2455	Salmonella_sp.	Mississippi	Mississippi	Human	Human	-	Run32E8_S56
S1497	FSL_R8-2593	Salmonella_sp.	Mississippi	Mississippi	Human	Human	-	Run32E9_S57
S1546	SA20024144	Salmonella_enterica	Tennessee	Tennessee	Animals	Pork	feces	Run33A10_S10
S1547	SA20024278	Salmonella_enterica	Dublin	Dublin	Animals	Bovine	ground_muscle	Run33A11_S11
S1548	SA20024354	Salmonella_enterica	Havana	Havana	Animals	Pork	carcass_organ	Run33A12_S12
S1537	FSL_R9-4915	Salmonella_sp.	Typhimurium	Typhimurium	Animals	Bovine	-	Run33A1_S1
S1538	FSL_R9-5139	Salmonella_sp.	Typhimurium	Typhimurium	Human	Human	-	Run33A2_S2
S1539	FSL_R9-5148	Salmonella_sp.	Typhimurium	Typhimurium	Human	Human	-	Run33A3_S3
S1540	FSL_R9-5213	Salmonella_sp.	Typhimurium	Typhimurium	Human	Human	-	Run33A4_S4
S1541	FSL_R9-5214	Salmonella_sp.	Typhimurium	Typhimurium	Human	Human	-	Run33A5_S5
S1542	FSL_A4-0003	Salmonella_sp.	Typhimurium	Typhimurium	Animals	Bovine	-	Run33A6_S6
S1543	SA20011418	Salmonella_enterica	Schwarzengrund	Schwarzengrund	Other_food_products	-	Poultry_Feed_and_Ingredients	Run33A7_S7
S1544	SA20011954	Salmonella_enterica	Braenderup	Mbandaka	Animals	Pork	Environment_swab	Run33A8_S8
S1545	SA20020781	Salmonella_enterica	Muenster	Muenster	Poultry	Chicken	carcass_organ	Run33A9_S9
S1558	SA20031343	Salmonella_enterica	Kentucky	Kentucky	Animals	Bovine	Feces	Run33B10_S22
S1559	SA20033084	Salmonella_enterica	Mbandaka	Mbandaka	Animals	Pork	Cecal_content	Run33B11_S23
S1560	SA20033086	Salmonella_enterica	Derby	Derby	Animals	Pork	Cecal_content	Run33B12_S24
S1549	SA20024772	Salmonella_enterica	Newport	Newport	Animals	Bovine	ground_muscle	Run33B1_S13
S1550	SA20026228	Salmonella_enterica	London	London	Animals	Bovine	Cecal_content	Run33B2_S14
S1551	SA20026246	Salmonella_enterica	Ohio	Ohio	Animals	Pork	Cecal_content	Run33B3_S15
S1552	SA20026251	Salmonella_enterica	Agona	Agona	Animals	Pork	Cecal_content	Run33B4_S16
S1553	SA20026260	Salmonella_enterica	Hadar	Hadar	Animals	Pork	Cecal_content	Run33B5_S17
S1554	SA20026283	Salmonella_enterica	Brandenburg	Brandenburg	Animals	Pork	Cecal_content	Run33B6_S18
S1555	SA20026287	Salmonella_enterica	Give	Give	Animals	Pork	Cecal_content	Run33B7_S19
S1556	SA20030503	Salmonella_enterica	I:4,12:-:-	Apapa	Animals	Pork	Cecal_content	Run33B8_S20
S1557	SA20030553	Salmonella_enterica	Rubislaw	Rubislaw	Animals	Pork	Cecal_content	Run33B9_S21
S1510	FSL_S5-0564	Salmonella_sp.	Typhimurium	Typhimurium	Animals	Bovine	-	Run33F10_S70
S1511	FSL_S5-0800	Salmonella_sp.	Typhimurium	Typhimurium	Animals	Bovine	-	Run33F11_S71
S1512	FSL_S5-0805	Salmonella_sp.	Typhimurium	Typhimurium	Animals	Bovine	-	Run33F12_S72
S1501	FSL_A4-0012	Salmonella_sp.	Typhimurium	Typhimurium	Animals	Bovine	-	Run33F1_S61
S1502	FSL_A4-0023	Salmonella_sp.	Typhimurium	Typhimurium	Animals	Bovine	-	Run33F2_S62
S1503	FSL_S3-0910	Salmonella_sp.	Typhimurium	Typhimurium	Animals	Bovine	-	Run33F3_S63
S1504	FSL_S3-0914	Salmonella_sp.	Typhimurium	Typhimurium	Animals	Bovine	-	Run33F4_S64
S1505	FSL_S5-0324	Salmonella_sp.	Typhimurium	Typhimurium	Animals	Bovine	-	Run33F5_S65
S1506	FSL_A4-0018	Salmonella_sp.	Typhimurium	Typhimurium	Animals	Bovine	-	Run33F6_S66
S1507	FSL_A4-0019	Salmonella_sp.	Typhimurium	Typhimurium	Animals	Bovine	-	Run33F7_S67
S1508	FSL_S5-0370	Salmonella_sp.	Typhimurium	Typhimurium	Human	Human	-	Run33F8_S68
S1509	FSL_S5-0429	Salmonella_sp.	Typhimurium	Typhimurium	Animals	Bovine	-	Run33F9_S69
S1522	FSL_R8-3545	Salmonella_sp.	Typhimurium	Typhimurium	Human	Human	-	Run33G10_S82
S1523	FSL_R8-3574	Salmonella_sp.	Typhimurium	Typhimurium	Human	Human	-	Run33G11_S83
S1524	FSL_R8-3807	Salmonella_sp.	Typhimurium	Typhimurium	Animals	Bovine	-	Run33G12_S84
S1513	FSL_S5-0831	Salmonella_sp.	Typhimurium	Typhimurium	Animals	Bovine	-	Run33G1_S73
S1514	FSL_A4-0531	Salmonella_sp.	Typhimurium	Typhimurium	Animals	Bovine	-	Run33G2_S74
S1515	FSL_A4-0582	Salmonella_sp.	Typhimurium	Typhimurium	Human	Human	-	Run33G3_S75
S1516	FSL_A4-0608	Salmonella_sp.	Typhimurium	Typhimurium	Human	Human	-	Run33G4_S76
S1517	FSL_A4-0704	Salmonella_sp.	Typhimurium	Typhimurium	Animals	Bovine	-	Run33G5_S77
S1518	FSL_A4-0701	Salmonella_sp.	Typhimurium	Typhimurium	Human	Human	-	Run33G6_S78
S1519	FSL_A4-0818	Salmonella_sp.	Typhimurium	Typhimurium	Human	Human	-	Run33G7_S79
S1520	FSL_R6-0215	Salmonella_sp.	Typhimurium	Typhimurium	Human	Human	-	Run33G8_S80
S1521	FSL_R6-0310	Salmonella_sp.	Typhimurium	Typhimurium	Human	Human	-	Run33G9_S81
S1534	FSL_R9-4550	Salmonella_sp.	Typhimurium	Typhimurium	Human	Human	-	Run33H10_S94
S1535	FSL_R9-4803	Salmonella_sp.	Typhimurium	Typhimurium	Animals	Bovine	-	Run33H11_S95
S1536	FSL_R9-4823	Salmonella_sp.	Typhimurium	Typhimurium	Animals	Bovine	-	Run33H12_S96
S1525	FSL_R8-4386	Salmonella_sp.	Typhimurium	Typhimurium	Human	Human	-	Run33H1_S85
S1526	FSL_R8-5386	Salmonella_sp.	Typhimurium	Typhimurium	Human	Human	-	Run33H2_S86
S1527	FSL_R9-1030	Salmonella_sp.	Typhimurium	Typhimurium	Animals	Bovine	-	Run33H3_S87
S1528	FSL_R9-1052	Salmonella_sp.	Typhimurium	Typhimurium	Animals	Bovine	-	Run33H4_S88
S1529	FSL_R9-1129	Salmonella_sp.	Typhimurium	Typhimurium	Animals	Bovine	-	Run33H5_S89
S1530	FSL_R9-1440	Salmonella_sp.	Typhimurium	Typhimurium	Human	Human	-	Run33H6_S90
S1531	FSL_R9-1835	Salmonella_sp.	Typhimurium	Typhimurium	Animals	Bovine	-	Run33H7_S91
S1532	FSL_R9-4540	Salmonella_sp.	Typhimurium	Typhimurium	Human	Human	-	Run33H8_S92
S1533	FSL_R9-4543	Salmonella_sp.	Typhimurium	Typhimurium	Human	Human	-	Run33H9_S93
S1570	SA20044094	Salmonella_enterica	Rubislaw	Rubislaw	Animals	Pork	Cecum	Run34C10_S34
S1571	SA20044099	Salmonella_enterica	I:ROUGH-O:-:-	Give	Animals	Pork	Cecum	Run34C11_S35
S1572	SA20044143	Salmonella_enterica	I:4,5,12:-:-	Typhimurium	Animals	Pork	Cecum	Run34C12_S36
S1561	SA20034002	Salmonella_enterica	Bovismorbificans	Bovismorbificans	Animals	Pork	Cecal_content	Run34C1_S25
S1562	SA20034012	Salmonella_enterica	Thompson	Thompson	Poultry	Chicken	Cecal_content	Run34C2_S26
S1563	SA20035083	Salmonella_enterica	Senftenberg	Senftenberg	Other_food_products	-	Fish_Meal	Run34C3_S27
S1564	SA20040205	Salmonella_enterica	Litchfield	Litchfield	Poultry	Turkey	Meat	Run34C4_S28
S1565	SA20040411	Salmonella_enterica	I:4,12:i:-	Typhimurium	Animals	Pork	Cecal_content	Run34C5_S29
S1566	SA20042468	Salmonella_enterica	Bredeney	Bredeney	Poultry	Turkey	Meat_skin	Run34C6_S30
S1567	SA20043612	Salmonella_enterica	I:ROUGH-O:-:-	Putten	Poultry	Chicken	Cecum	Run34C7_S31
S1568	SA20043716	Salmonella_enterica	Muenster	Muenster	Animals	Pork	Cecum	Run34C8_S32
S1569	SA20043727	Salmonella_enterica	Kiambu	Kiambu	Poultry	Chicken	Cecum	Run34C9_S33
S1582	SA20052081	Salmonella_enterica	Anatum	Anatum	Other_food_products	-	Dog_Feed_and_Ingredients	Run34D10_S46
S1583	SA20053577	Salmonella_enterica	Tennessee	Tennessee	Poultry	Turkey	Cecal_content	Run34D11_S47
S1584	SA20054285	Salmonella_enterica	Saintpaul	Saintpaul	Animals	Pork	Cecal_content	Run34D12_S48
S1573	SA20044158	Salmonella_enterica	I:6,7,14:k:-	Thompson	Poultry	Chicken	Cecum	Run34D1_S37
S1574	SA20044193	Salmonella_enterica	I:6,7,14:k:-	Thompson	Animals	Canine	Feces	Run34D2_S38
S1575	SA20044520	Salmonella_enterica	Give	Give	Other_food_products	-	pig_ear,_Dog_Feed_and_Ingredients	Run34D3_S39
S1576	SA20050011	Salmonella_enterica	I:4,12:-:-	Heidelberg	Other_food_products	-	Feed_and_Ingredients	Run34D4_S40
S1577	SA20050202	Salmonella_enterica	Manhattan	Manhattan	Animals	Pork	Cecum	Run34D5_S41
S1578	SA20050266	Salmonella_enterica	Hadar	Hadar	Poultry	Chicken	Cecum	Run34D6_S42
S1579	SA20050295	Salmonella_enterica	Montevideo	Montevideo	Animals	Pork	Cecum	Run34D7_S43
S1580	SA20051966	Salmonella_enterica	London	London	Other_food_products	-	pig_ear,_Dog_Feed_and_Ingredients	Run34D8_S44
S1581	SA20051986	Salmonella_enterica	Manhattan	Manhattan	Other_food_products	-	pig_ear,_Dog_Feed_and_Ingredients	Run34D9_S45
S1594	SA20063568	Salmonella_enterica	I:4,5,12:b:-	Paratyphi_B_var._Java_monophasic	Environmental	-	surface_water	Run34E10_S58
S1595	SA20064821	Salmonella_enterica	Agona	Agona	Animals	Porcine	feces	Run34E11_S59
S1596	SA20065476	Salmonella_enterica	Panama	Panama	Animals	Porcine	Cecal_content	Run34E12_S60
S1585	SA20054303	Salmonella_enterica	London	London	Animals	Pork	Cecal_content	Run34E1_S49
S1586	SA20054326	Salmonella_enterica	Blockley	Blockley	Animals	Pork	Cecal_content	Run34E2_S50
S1587	SA20054931	Salmonella_enterica	Tennessee	Tennessee	Animals	Pork	Cecal_content	Run34E3_S51
S1588	SA20054988	Salmonella_enterica	I:6,7,14:r:-	Infantis	Poultry	Chicken	-	Run34E4_S52
S1589	SA20055343	Salmonella_enterica	London	London	Animals	Pork	Feces	Run34E5_S53
S1590	SA20055350	Salmonella_enterica	Blockley	Blockley	Poultry	Chicken	Cecal_content	Run34E6_S54
S1591	SA20055416	Salmonella_enterica	Uganda	Uganda	Animals	Pork	Cecal_content	Run34E7_S55
S1592	SA20062910	Salmonella_enterica	Albany	Albany	Environmental	-	water,_conestogo_river	Run34E8_S56
S1593	SA20063563	Salmonella_enterica	Muenster	Muenster	Environmental	-	surface_water	Run34E9_S57
S1607	SA20073113	Salmonella_enterica	Heidelberg	Heidelberg	Poultry	Chicken	Meat_-_Breast_with_skin	Run34F11_S71
S1608	SA20073319	Salmonella_enterica	I:ROUGH-O:-:-	Cerro	Animals	Bovine	Feces	Run34F12_S72
S1597	SA20070007	Salmonella_enterica	Uganda	Uganda	Environmental	-	water,_Canagagigue_Creek	Run34F1_S61
S1598	SA20070011	Salmonella_enterica	Tennessee	Tennessee	Animals	Porcine	Feces	Run34F2_S62
S1599	SA20070547	Salmonella_enterica	Cerro	Cerro	Animals	Porcine	Feces	Run34F3_S63
S1600	SA20071862	Salmonella_enterica	I:6,7,14:k:-	Typhimurium	Poultry	Chicken	Meat_-_Thigh_with_skin	Run34F4_S64
S1601	SA20071875	Salmonella_enterica	Albany	Infantis	Poultry	Chicken	Meat_-_Thigh_with_skin	Run34F5_S65
S1602	SA20071877	Salmonella_enterica	Alachua	Brandenburg	Poultry	Chicken	Meat_-_Thigh_with_skin	Run34F6_S66
S1603	SA20072173	Salmonella_enterica	Havana	Havana	Animals	Porcine	Cecal_content	Run34F7_S67
S1604	SA20072190	Salmonella_enterica	Mbandaka	Mbandaka	Animals	Porcine	Cecal_content	Run34F8_S68
S1605	SA20072478	Salmonella_enterica	I:6,7,14:r:-	Infantis	Animals	Porcine	Environment_(animal)	Run34F9_S69
S1618	SA20080073	Salmonella_enterica	Schwarzengrund	Schwarzengrund	Animals	Porcine	Feces	Run34G10_S82
S1619	SA20080101	Salmonella_enterica	Kiambu	Enteritidis	Environmental	-	water,_Grand_river	Run34G11_S83
S1620	SA20080159	Salmonella_enterica	Thompson	Thompson	Poultry	-	Egg	Run34G12_S84
S1609	SA20073320	Salmonella_enterica	I:ROUGH-O:-:-	Cerro	Animals	Bovine	Feces	Run34G1_S73
S1610	SA20073327	Salmonella_enterica	Berta	Berta	Animals	Porcine	Meat	Run34G2_S74
S1611	SA20073534	Salmonella_enterica	Kentucky	Kentucky	Poultry	Chicken	Cecal_content	Run34G3_S75
S1612	SA20073806	Salmonella_enterica	Berta	Berta	Animals	Raccoon	Feces	Run34G4_S76
S1613	SA20074167	Salmonella_enterica	I:I:I:4,5,12:i:-	I_4;[5];12:i:-	Other_food_products	-	Meat	Run34G5_S77
S1614	SA20074289	Salmonella_enterica	Oranienburg	Oranienburg	Poultry	-	Egg	Run34G6_S78
S1615	SA20074534	Salmonella_enterica	Rissen	Rissen	Poultry	-	Egg	Run34G7_S79
S1616	SA20074875	Salmonella_enterica	Muenchen	Muenchen	Animals	Raccoon	Feces	Run34G8_S80
S1617	SA20074981	Salmonella_enterica	Alachua	Alachua	Environmental	-	water,_Grand_river	Run34G9_S81
S1642	SA20092099	Salmonella_enterica	IIIB:61:k:1,5	IIIb_61:k:1;5;7	Animals	Rabbit	Meat	Run37A10_S10
S1643	SA20092234	Salmonella_enterica	Uganda	Uganda	Animals	Bovine	Meat	Run37A11_S11
S1644	SA20092334	Salmonella_enterica	Paratyphi_B_var._Java_monophasic	Paratyphi_B_var._Java	Fish_Shellfish	Shrimp	-	Run37A12_S12
S1633	SA20085686	Salmonella_enterica	Mbandaka	Mbandaka	Poultry	Chicken	Environment_(animal)	Run37A1_S1
S1634	SA20090326	Salmonella_enterica	I:4,12:-:-	Kiambu	Poultry	Chicken	Meat_-_Thigh_with_skin	Run37A2_S2
S1636	SA20090445	Salmonella_enterica	Give	Give	Animals	Porcine	Cecal_content	Run37A4_S4
S1637	SA20090904	Salmonella_enterica	I:ROUGH-O:-:-	Kedougou	Animals	Porcine	Cecal_content	Run37A5_S5
S1638	SA20090933	Salmonella_enterica	I:9,12:-:-	Enteritidis	Poultry	Chicken	Meat_-_Thigh_with_skin	Run37A6_S6
S1639	SA20091502	Salmonella_enterica	Virchow	Virchow	Fish_Shellfish	Shrimp	-	Run37A7_S7
S1640	SA20092037	Salmonella_enterica	Brandenburg	Brandenburg	Environmental	-	river_surface_water	Run37A8_S8
S1641	SA20092044	Salmonella_enterica	Adelaide	Adelaide	Animals	Porcine	Meat	Run37A9_S9
S1654	SA20094564	Salmonella_enterica	I:4,12:-:-	Derby	Animals	Porcine	feces	Run37B10_S22
S1655	SA20094955	Salmonella_enterica	Rubislaw	Rubislaw	Animals	Beef	feces	Run37B11_S23
S1656	SA20094960	Salmonella_enterica	Derby	Derby	Animals	Beef	Feces	Run37B12_S24
S1645	SA20092773	Salmonella_enterica	Poona	Poona	Environmental	Water	water	Run37B1_S13
S1646	SA20093128	Salmonella_enterica	Kottbus	Kottbus	Poultry	Duck	Meat	Run37B2_S14
S1647	SA20093261	Salmonella_enterica	Hartford	Hartford	Animals	Bovine	-	Run37B3_S15
S1648	SA20093641	Salmonella_enterica	Stanley	Stanley	Animals	Porcine	-	Run37B4_S16
S1649	SA20094170	Salmonella_enterica	Javiana	Javiana	Environmental	-	river_surface_water	Run37B5_S17
S1650	SA20094171	Salmonella_enterica	Newport	Newport	Environmental	-	river_surface_water	Run37B6_S18
S1651	SA20094429	Salmonella_enterica	I:4,12:i:-	Typhimurium	Animals	Porcine	feces	Run37B7_S19
S1652	SA20094536	Salmonella_enterica	Hadar	Hadar	Poultry	Chicken	Meat	Run37B8_S20
S1653	SA20094562	Salmonella_enterica	Derby	Derby	Animals	Porcine	environment	Run37B9_S21
S1666	SA20104149	Salmonella_enterica	Typhimurium	I_4;[5];12:i:-	Poultry	Chicken	Meat	Run37C10_S34
S1668	SA20110242	Salmonella_enterica	I:4,5,12:-:-	Typhimurium	Environmental	Water	-	Run37C12_S36
S1657	SA20095305	Salmonella_enterica	IIIb:11:k:-	IIIb_11:k:z53	Environmental	-	river_surface_water	Run37C1_S25
S1658	SA20095311	Salmonella_enterica	IIIb:ROUGH-O:i:-	IIIb_48:z10:e;n;x;z15	Environmental	-	river_surface_water	Run37C2_S26
S1659	SA20100667	Salmonella_enterica	Rissen	Rissen	Animals	Porcine	Feces	Run37C3_S27
S1660	SA20102287	Salmonella_enterica	Paratyphi_B	Paratyphi_B_var._Java	Fish_Shellfish	Shrimp	-	Run37C4_S28
S1661	SA20103378	Salmonella_enterica	London	London	Environmental	-	Soil	Run37C5_S29
S1662	SA20103522	Salmonella_enterica	London	London	Environmental	Water	-	Run37C6_S30
S1663	SA20103531	Salmonella_enterica	Typhimurium	Typhimurium	Animals	Porcine	-	Run37C7_S31
S1664	SA20103873	Salmonella_enterica	Albany	Albany	Poultry	Chicken	Meat	Run37C8_S32
S1665	SA20104132	Salmonella_enterica	Albany	Albany	Poultry	Chicken	Meat	Run37C9_S33
S1669	SA20110404	Salmonella_enterica	Liverpool	Liverpool	Poultry	Chicken	Meat	Run37D1_S37
S1670	SA20110529	Salmonella_enterica	Heidelberg	Heidelberg	Poultry	Chicken	Meat	Run37D2_S38
S593	BOX1IN_G3_ISAL29	Salmonella_enterica	Newport	Newport	Environmental	-	Multistate_Salmonella_in_Cantaloupe_outbreak	Run37D3_S39
S594	BOX1IN_G5_ISAL30	Salmonella_enterica	Newport	Newport	Environmental	-	Multistate_Salmonella_in_Cantaloupe_outbreak	Run37D4_S40
S595	BOX1IN_G7_ISAL31	Salmonella_enterica	Newport	Newport	Environmental	-	Multistate_Salmonella_in_Cantaloupe_outbreak	Run37D5_S41
S596	BOX1IN_H1_ISAL32	Salmonella_enterica	Anatum	Anatum	Environmental	-	Multistate_Salmonella_in_Cantaloupe_outbreak	Run37D6_S42
S597	BOX1IN_H2_ISAL33	Salmonella_enterica	Typhimurium	Typhimurium	Environmental	-	Multistate_Salmonella_in_Cantaloupe_outbreak	Run37D7_S43
S598	BOX1IN_H4_ISAL34	Salmonella_enterica	Anatum	Anatum	Environmental	-	Multistate_Salmonella_in_Cantaloupe_outbreak	Run37D8_S44
S599	BOX1IN_H6_ISAL35	Salmonella_enterica	Newport	Newport	Environmental	-	Multistate_Salmonella_in_Cantaloupe_outbreak	Run37D9_S45
S1630	SA20082717	Salmonella_enterica	Reading	Reading	Poultry	Turkey	Meat_-_Wings	Run37H10_S94
S1621	SA20080245	Salmonella_enterica	Infantis	Infantis	Animals	Porcine	Feces	Run37H1_S85
S1622	SA20080569	Salmonella_enterica	I:4,12:-:-	Apapa	Animals	Porcine	Feces	Run37H2_S86
S1623	SA20081406	Salmonella_enterica	Cerro	Cerro	Animals	Bovine	Feces	Run37H3_S87
S1624	SA20081566	Salmonella_enterica	Ohio	Ohio	Animals	Porcine	Feces	Run37H4_S88
S1625	SA20082185	Salmonella_enterica	I:I:I:4,5,12:i:-	I_4;[5];12:i:-	Poultry	Chicken	Meat_-_Thigh_with_skin	Run37H5_S89
S1626	SA20082377	Salmonella_enterica	Tennessee	Tennessee	Poultry	Chicken	Feces	Run37H6_S90
S1627	SA20082525	Salmonella_enterica	Rissen	Rissen	Animals	Porcine	Feces	Run37H7_S91
S1629	SA20082539	Salmonella_enterica	Stanleyville	Stanleyville	Animals	Porcine	Feces	Run37H9_S93
S1678	SA20112753	Salmonella_enterica	Alachua	Alachua	Animals	Porcine	-	Run38D10_S46
S1679	SA20112999	Salmonella_enterica	Blockley	Blockley	Environmental	Water	-	Run38D11_S47
S1680	SA20113021	Salmonella_enterica	Saintpaul	Saintpaul	Poultry	Turkey	Meat	Run38D12_S48
S1671	SA20110855	Salmonella_enterica	Kentucky	Kentucky	Poultry	Chicken	Meat	Run38D3_S39
S1672	SA20111128	Salmonella_enterica	I:6,7:r:-	Infantis	Poultry	Chicken	Meat	Run38D4_S40
S1673	SA20111681	Salmonella_enterica	Braenderup	Braenderup	Poultry	Chicken	Meat	Run38D5_S41
S1674	SA20111718	Salmonella_enterica	Senftenberg	Senftenberg	Poultry	Chicken	Meat	Run38D6_S42
S1675	SA20112029	Salmonella_enterica	Infantis	Infantis	Poultry	Chicken	Meat	Run38D7_S43
S1676	SA20112212	Salmonella_enterica	IIIb:ROUGH-O:k:-	IIIb_11:k:z53	Environmental	Water	-	Run38D8_S44
S1677	SA20112416	Salmonella_enterica	Agona	Agona	Poultry	Turkey	Meat	Run38D9_S45
S1690	SA20121680	Salmonella_enterica	Manhattan	Manhattan	Environmental	-	river_surface_water	Run38E10_S58
S1691	SA20121884	Salmonella_enterica	Mississippi	Mississippi	Environmental	-	river_surface_water	Run38E11_S59
S1692	SA20122728	Salmonella_enterica	Braenderup	Braenderup	Animals	Raccoon	feces	Run38E12_S60
S1681	SA20113032	Salmonella_enterica	Ohio	Ohio	Poultry	Chicken	Meat	Run38E1_S49
S1682	SA20113184	Salmonella_enterica	Havana	Havana	Animals	Porcine	-	Run38E2_S50
S1683	SA20114118	Salmonella_enterica	IIIb:11:k:z53	IIIb_11:k:z53	Animals	Raccoon	-	Run38E3_S51
S1684	SA20114631	Salmonella_enterica	Anatum	Anatum	Poultry	Turkey	Meat	Run38E4_S52
S1685	SA20114636	Salmonella_enterica	Cerro	Cerro	Poultry	Chicken	Meat	Run38E5_S53
S1686	SA20115270	Salmonella_enterica	Bardo	Newport	Fish_Shellfish	Shrimp	Shellfish	Run38E6_S54
S1687	SA20116209	Salmonella_enterica	Reading	Reading	Poultry	Chicken	Meat	Run38E7_S55
S1688	SA20120589	Salmonella_enterica	Bareilly	Bareilly	Fish_Shellfish	Shrimp	Shellfish	Run38E8_S56
S1689	SA20121210	Salmonella_enterica	Hadar	Hadar	Poultry	Chicken	Meat	Run38E9_S57
S1702	SA20130233	Salmonella_enterica	Reading	Reading	Poultry	Turkey	Breast_Skinless_Boneless	Run38F10_S70
S1703	SA20130412	Salmonella_enterica	Infantis	Infantis	Poultry	Chicken	Ground	Run38F11_S71
S1704	SA20131222	Salmonella_enterica	Poona	Poona	Poultry	Chicken	feces	Run38F12_S72
S1693	SA20122729	Salmonella_enterica	I:4,12:b:-	Paratyphi_B_var._Java_monophasic	Animals	Raccoon	feces	Run38F1_S61
S1694	SA20122830	Salmonella_enterica	Manhattan	Manhattan	Animals	Porcine	Cecal_content	Run38F2_S62
S1695	SA20122869	Salmonella_enterica	I:4,5,12:b:-	Paratyphi_B_var._Java_monophasic	Environmental	Water	river_surface_water	Run38F3_S63
S1696	SA20123323	Salmonella_enterica	Hartford	Hartford	Poultry	Chicken	Meat_-_Thigh_with_skin	Run38F4_S64
S1697	SA20123989	Salmonella_enterica	I:4,5,12:b:-	Paratyphi_B_var._Java_monophasic	Environmental	-	Soil	Run38F5_S65
S1698	SA20124248	Salmonella_enterica	Oranienburg	Othmarschen	Poultry	Chicken	Meat_-_Ground	Run38F6_S66
S1699	SA20124268	Salmonella_enterica	I:6,7:k:-	Thompson	Poultry	Chicken	Meat_-_Breast_skinless	Run38F7_S67
S1700	SA20124416	Salmonella_enterica	Schwarzengrund	Schwarzengrund	Poultry	Turkey	Meat_-_Upper_Thigh	Run38F8_S68
S1701	SA20124810	Salmonella_enterica	Hartford	Hartford	Animals	Raccoon	Rectal_Swab	Run38F9_S69
S1714	SA20135157	Salmonella_enterica	Rubislaw	Rubislaw	Poultry	Chicken	Ground	Run38G10_S82
S1715	SA20135769	Salmonella_enterica	Montevideo	Montevideo	Poultry	Turkey	Upper_Thigh	Run38G11_S83
S1716	SA20136045	Salmonella_enterica	Ohio	Ohio	Poultry	Chicken	-	Run38G12_S84
S1705	SA20131734	Salmonella_enterica	Schwarzengrund	Schwarzengrund	Poultry	Chicken	Ground	Run38G1_S73
S1706	SA20131775	Salmonella_enterica	Braenderup	Braenderup	Environmental	-	water	Run38G2_S74
S1708	SA20132954	Salmonella_enterica	Rubislaw	Rubislaw	Environmental	-	water	Run38G4_S76
S1709	SA20133070	Salmonella_enterica	Cerro	Cerro	Animals	Bovine	Feces	Run38G5_S77
S1710	SA20133298	Salmonella_enterica	Alachua	Alachua	Animals	Porcine	Cecal_Content	Run38G6_S78
S1711	SA20133611	Salmonella_enterica	Reading	Reading	Poultry	Turkey	Ground	Run38G7_S79
S1712	SA20135112	Salmonella_enterica	Thompson	Thompson	Poultry	Chicken	Breast_Skinless	Run38G8_S80
S1713	SA20135142	Salmonella_enterica	Liverpool	Liverpool	Poultry	Chicken	Ground	Run38G9_S81
S1726	SA20141709	Salmonella_enterica	Poona	Poona	Animals	Raccoon	Swab_(Rectal)	Run38H10_S94
S1727	SA20141725	Salmonella_enterica	Oranienburg	Oranienburg	Animals	Raccoon	Swab_(Rectal)	Run38H11_S95
S1728	SA20141835	Salmonella_enterica	Poona	Poona	Environmental	-	soil	Run38H12_S96
S1717	SA20136061	Salmonella_enterica	Oranienburg	Oranienburg	Animals	Beef	Feces	Run38H1_S85
S1718	SA20136122	Salmonella_enterica	Liverpool	Liverpool	Poultry	Turkey	Feces	Run38H2_S86
S1719	SA20140245	Salmonella_enterica	I:4,12:i:-	I_4;[5];12:i:-	Poultry	Chicken	Ground	Run38H3_S87
S1720	SA20140469	Salmonella_enterica	Give	Give	Animals	Beef	Feces	Run38H4_S88
S1721	SA20140614	Salmonella_enterica	Bredeney	Bredeney	Animals	Beef	Feces	Run38H5_S89
S1722	SA20140615	Salmonella_enterica	Manhattan	Manhattan	Animals	Beef	Feces	Run38H6_S90
S1723	SA20141080	Salmonella_enterica	Panama	Panama	Poultry	Turkey	meat	Run38H7_S91
S1724	SA20141263	Salmonella_enterica	Muenster	Muenster	Poultry	Chicken	Pooled_Feces	Run38H8_S92
S1725	SA20141307	Salmonella_enterica	Liverpool	Liverpool	Poultry	Turkey	Pooled_Feces	Run38H9_S93
S1771	LJH0666	Salmonella_enterica	Typhimurium	Typhimurium	Nuts_seeds	Almond	Almond_kernel_raw,_Price_variety	Run39-A10_S73
S1772	LJH0667	Salmonella_enterica	Senftenberg	Senftenberg	Nuts_seeds	Almond	Almond_kernel_raw,_Nonpareil_variety	Run39-A11_S81
S1773	LJH0668	Salmonella_enterica	Newbrunswick	Give	Nuts_seeds	Almond	Almond_kernel_raw,_Nonpareil_variety	Run39-A12_S89
S1762	LJH0651	Salmonella_enterica	Brandenburg	Brandenburg	Nuts_seeds	Almond	Almond_kernel_raw,_Nonpareil_variety	Run39-A1_S1
S1763	LJH0652	Salmonella_enterica	Thompson	Thompson	Nuts_seeds	Almond	Almond_kernel_raw,_Mission_variety	Run39-A2_S9
S1764	LJH0653	Salmonella_enterica	Montevideo	Montevideo	Nuts_seeds	Almond	Almond_kernel_raw,_Ballico_variety	Run39-A3_S17
S1765	LJH0654	Salmonella_enterica	Montevideo	Montevideo	Nuts_seeds	Almond	Almond_kernel_raw,_unknown_variety	Run39-A4_S25
S1766	LJH0655	Salmonella_enterica	Brandenburg	Brandenburg	Nuts_seeds	Almond	Almond_kernel_raw,_unknown_variety	Run39-A5_S33
S1767	LJH0656	Salmonella_enterica	Newport	Newport	Nuts_seeds	Almond	Almond_kernel_raw,_unknown_variety	Run39-A6_S41
S1768	LJH0657	Salmonella_enterica	Montevideo	Montevideo	Nuts_seeds	Almond	Almond_kernel_raw,_unknown_variety	Run39-A7_S49
S1769	LJH0658	Salmonella_enterica	Nancy	Give	Nuts_seeds	Almond	Almond_kernel_raw,_Price_variety	Run39-A8_S57
S1770	LJH0659	Salmonella_enterica	Montevideo	Montevideo	Nuts_seeds	Almond	Almond_kernel_raw,_Carmel_variety	Run39-A9_S65
S1783	LJH0697	Salmonella_enterica	Newport	Newport	Nuts_seeds	Almond	Almond_kernel_raw,_Nonpareil_variety	Run39-B10_S74
S1784	LJH0698	Salmonella_enterica	Agona	Manhattan	Nuts_seeds	Almond	Almond_kernel_raw,_Nonpareil_variety	Run39-B11_S82
S1785	LJH0713	Salmonella_enterica	Senftenberg	Senftenberg	Nuts_seeds	Almond	Almond_kernel_raw,_Aldrich_variety	Run39-B12_S90
S1774	LJH0669	Salmonella_enterica	Typhimurium	Typhimurium	Nuts_seeds	Almond	Almond_kernel_raw,_Padre_variety	Run39-B1_S2
S1775	LJH0687	Salmonella_enterica	I:I:4,5,12:i:-	I_4;[5];12:i:-	Nuts_seeds	Almond	Almond_kernel_raw,_Price_variety	Run39-B2_S10
S1776	LJH0690	Salmonella_enterica	Oranienburg	Oranienburg	Nuts_seeds	Almond	Almond_kernel_raw,_Nonpareil_variety	Run39-B3_S18
S1777	LJH0691	Salmonella_enterica	Oranienburg	Oranienburg	Nuts_seeds	Almond	Almond_kernel_raw,_Fritz_variety	Run39-B4_S26
S1778	LJH0692	Salmonella_enterica	Worthington	Worthington	Nuts_seeds	Almond	Almond_kernel_raw,_Nonpareil_variety	Run39-B5_S34
S1779	LJH0693	Salmonella_enterica	Worthington	Heidelberg	Nuts_seeds	Almond	Almond_kernel_raw,_Padre_variety	Run39-B6_S42
S1780	LJH0694	Salmonella_enterica	Muenchen	Oranienburg	Nuts_seeds	Almond	Almond_kernel_raw,_Carmel_variety	Run39-B7_S50
S1782	LJH0696	Salmonella_enterica	Agona	Thompson	Nuts_seeds	Almond	Almond_kernel_raw,_Nonpareil_variety	Run39-B9_S66
S1795	LJH0724	Salmonella_enterica	Zerifin	Hadar	Nuts_seeds	Almond	Almond_kernel_raw,_Butte_variety	Run39-C10_S75
S1796	LJH0725	Salmonella_enterica	Brandenburg	Javiana	Nuts_seeds	Almond	Almond_kernel_raw,_Carmel_variety	Run39-C11_S83
S1797	LJH0726	Salmonella_enterica	Indiana	Indiana	Nuts_seeds	Almond	Almond_kernel_raw,_Nonpareil_variety	Run39-C12_S91
S1786	LJH0714	Salmonella_enterica	Lomalinda	Napoli	Nuts_seeds	Almond	Almond_kernel_raw,_Price_variety	Run39-C1_S3
S1787	LJH0715	Salmonella_enterica	Tennessee	Tennessee	Nuts_seeds	Almond	Almond_kernel_raw,_Price_variety	Run39-C2_S11
S1788	LJH0716	Salmonella_enterica	Braenderup	Braenderup	Nuts_seeds	Almond	Almond_kernel_raw,_Butte_variety	Run39-C3_S19
S1789	LJH0717	Salmonella_enterica	Typhimurium	Typhimurium	Nuts_seeds	Almond	Almond_kernel_raw,_Butte_variety	Run39-C4_S27
S1790	LJH0718	Salmonella_enterica	Schwarzengrund	Schwarzengrund	Nuts_seeds	Almond	Almond_kernel_raw,_Nonpareil_variety	Run39-C5_S35
S1791	LJH0719	Salmonella_enterica	Montevideo	Montevideo	Nuts_seeds	Almond	Almond_kernel_raw,_Price_variety	Run39-C6_S43
S1792	LJH0720	Salmonella_enterica	Anatum	Anatum	Nuts_seeds	Almond	Almond_kernel_raw,_Butte/padre_variety	Run39-C7_S51
S1793	LJH0721	Salmonella_enterica	Tennessee	Tennessee	Nuts_seeds	Almond	Almond_kernel_raw,Monterey_variety	Run39-C8_S59
S1794	LJH0722	Salmonella_enterica	Infantis	Infantis	Nuts_seeds	Almond	Almond_kernel_raw,_Butte_variety	Run39-C9_S67
S1807	LJH0759	Salmonella_enterica	Montevideo	Montevideo	Nuts_seeds	Almond	Almond_kernel_raw,_Carmel_variety	Run39-D10_S76
S1808	LJH0760	Salmonella_enterica	Montevideo	Montevideo	Nuts_seeds	Almond	Almond_kernel_raw,_Butte_variety	Run39-D11_S84
S1809	LJH0761	Salmonella_enterica	Typhimurium	Typhimurium	Nuts_seeds	Almond	Almond_kernel_raw,_Nonpareil_variety	Run39-D12_S92
S1798	LJH0738	Salmonella_enterica	Typhimurium	Typhimurium	Nuts_seeds	Almond	Almond_kernel_raw,_Nonpareil_variety	Run39-D1_S4
S1799	LJH0739	Salmonella_enterica	Thompson	Thompson	Nuts_seeds	Almond	Almond_kernel_raw,_Butte_variety	Run39-D2_S12
S1800	LJH0740	Salmonella_enterica	Thompson	Thompson	Nuts_seeds	Almond	Almond_kernel_raw,_Nonpareil_variety	Run39-D3_S20
S1801	LJH0741	Salmonella_enterica	Thompson	Thompson	Nuts_seeds	Almond	Almond_kernel_raw,_Nonpareil_variety	Run39-D4_S28
S1802	LJH0742	Salmonella_enterica	Sandiego	Sandiego	Nuts_seeds	Almond	Almond_kernel_raw,Monterey_variety	Run39-D5_S36
S1803	LJH0751	Salmonella_enterica	Newport	Newport	Nuts_seeds	Almond	Almond_kernel_raw,_Butte/padre_variety	Run39-D6_S44
S1804	LJH0752	Salmonella_enterica	OthmarscHen	Oranienburg	Nuts_seeds	Almond	Almond_kernel_raw,_Butte_variety	Run39-D7_S52
S1805	LJH0753	Salmonella_enterica	Istanbul	Hadar	Nuts_seeds	Almond	Almond_kernel_raw,_Butte/padre_variety	Run39-D8_S60
S1806	LJH0754	Salmonella_enterica	Newport	Muenchen	Nuts_seeds	Almond	Almond_kernel_raw,_Nonpareil_variety	Run39-D9_S68
S1819	LJH0793	Salmonella_enterica	Thompson	Thompson	Nuts_seeds	Almond	Almond_kernel_raw,Rosetta_variety	Run39-E10_S77
S1820	LJH0794	Salmonella_enterica	Thompson	Thompson	Nuts_seeds	Almond	Almond_kernel_raw,Mission_variety	Run39-E11_S85
S1821	LJH1011	Salmonella_enterica	Senftenberg	Senftenberg	Nuts_seeds	Almond	Almond_kernel_raw,_Butte_variety	Run39-E12_S93
S1810	LJH0762	Salmonella_enterica	Enteritidis	Enteritidis	Nuts_seeds	Almond	Almond_kernel_raw,_Price_variety	Run39-E1_S5
S1811	LJH0783	Salmonella_enterica	Liverpool	Liverpool	Nuts_seeds	Almond	Almond_kernel_raw,_Price_variety	Run39-E2_S13
S1812	LJH0784	Salmonella_enterica	Braenderup	Braenderup	Nuts_seeds	Almond	Almond_kernel_raw,_Price_variety	Run39-E3_S21
S1813	LJH0787	Salmonella_enterica	Anatum	Anatum	Nuts_seeds	Almond	Almond_kernel_raw,_Nonpareil_variety	Run39-E4_S29
S1814	LJH0788	Salmonella_enterica	Typhimurium	Typhimurium	Nuts_seeds	Almond	Almond_kernel_raw,_Butte_variety	Run39-E5_S37
S1815	LJH0789	Salmonella_enterica	Montevideo	Montevideo	Nuts_seeds	Almond	Almond_kernel_raw,Carmel_variety	Run39-E6_S45
S1816	LJH0790	Salmonella_enterica	Horsham	Javiana	Nuts_seeds	Almond	Almond_kernel_raw,Nonpareil_variety	Run39-E7_S53
S1817	LJH0791	Salmonella_enterica	Thompson	Thompson	Nuts_seeds	Almond	Almond_kernel_raw,_Sonora_variety	Run39-E8_S61
S1818	LJH0792	Salmonella_enterica	Thompson	Thompson	Nuts_seeds	Almond	Almond_kernel_raw,_Butte/Padre_variety	Run39-E9_S69
S1867	LJH1098	Salmonella_enterica	I:I:4,5,12:i:-	Typhimurium	Nuts_seeds	Almond	Almond_kernel_raw,_Nonpareil_variety	Run40-A10_S73
S1868	LJH1099	Salmonella_enterica	Meleagridis	Meleagridis	Nuts_seeds	Almond	Almond_kernel_raw,_Nonpareil_variety	Run40-A11_S81
S1869	LJH1100	Salmonella_enterica	Agona	Agona	Nuts_seeds	Almond	Almond_kernel_raw,_Nonpareil_variety	Run40-A12_S89
S1858	LJH1085	Salmonella_enterica	Muenchen	Newport	Nuts_seeds	Almond	Almond_kernel_raw,_Nonpareil_variety	Run40-A1_S1
S1859	LJH1087	Salmonella_enterica	Muenchen	Muenchen	Nuts_seeds	Almond	Almond_kernel_raw,_Carmel__variety	Run40-A2_S9
S1860	LJH1088	Salmonella_enterica	Newport	Muenchen	Nuts_seeds	Almond	Almond_kernel_raw,_Nonpareil_variety	Run40-A3_S17
S1861	LJH1089	Salmonella_enterica	Horsham	Javiana	Nuts_seeds	Almond	Almond_kernel_raw,_Padre_variety	Run40-A4_S25
S1862	LJH1090	Salmonella_enterica	Muenchen	Muenchen	Nuts_seeds	Almond	Almond_kernel_raw,_Nonpareil_variety	Run40-A5_S33
S1863	LJH1094	Salmonella_enterica	Montevideo	Montevideo	Nuts_seeds	Almond	Almond_kernel_raw,_Nonpareil_variety	Run40-A6_S41
S1864	LJH1095	Salmonella_enterica	I:4,5,12:i	Typhimurium	Nuts_seeds	Almond	Almond_kernel_raw,_Nonpareil_variety	Run40-A7_S49
S1865	LJH1096	Salmonella_enterica	Enteritidis	Enteritidis	Nuts_seeds	Almond	Almond_kernel_raw,_Wood_Colony_variety	Run40-A8_S57
S1866	LJH1097	Salmonella_enterica	Oranienburg	Oranienburg	Nuts_seeds	Almond	Almond_kernel_raw,_Nonpareil_variety	Run40-A9_S65
S1879	LJH1133	Salmonella_enterica	Newport	Newport	Nuts_seeds	Almond	Almond_kernell_raw,_Monterey_variety	Run40-B10_S74
S1880	LJH1134	Salmonella_enterica	Cerro	Cerro	Nuts_seeds	Almond	Almond_kernel_raw,_Nonpareil_variety	Run40-B11_S82
S1881	LJH1135	Salmonella_enterica	Muenchen	Muenchen	Nuts_seeds	Almond	Almond_kernel_raw,_Nonpareil_variety	Run40-B12_S90
S1870	LJH1101	Salmonella_enterica	Muenchen	Muenchen	Nuts_seeds	Almond	Almond_kernel_raw,_Nonpareil_variety	Run40-B1_S2
S1871	LJH1102	Salmonella_enterica	Montevideo	Montevideo	Nuts_seeds	Almond	Almond_kernel_raw,_unknown_variety	Run40-B2_S10
S1872	LJH1103	Salmonella_enterica	Enteritidis	Enteritidis	Nuts_seeds	Almond	Almond_kernel_raw,_Wood_Colony_variety	Run40-B3_S18
S1873	LJH1104	Salmonella_enterica	Enteritidis	Enteritidis	Nuts_seeds	Almond	Almond_kernel_raw,_Padre_variety	Run40-B4_S26
S1874	LJH1105	Salmonella_enterica	Give	Give	Nuts_seeds	Almond	Almond_kernel_raw,_Nonpareil_variety	Run40-B5_S34
S1875	LJH1106	Salmonella_enterica	Agona	Agona	Nuts_seeds	Almond	Almond_kernel_raw,_Nonpareil_variety	Run40-B6_S42
S1876	LJH1107	Salmonella_enterica	Newport	Newport	Nuts_seeds	Almond	Almond_kernel_raw,_Nonpareil_variety	Run40-B7_S50
S1877	LJH1108	Salmonella_enterica	Muenchen	Muenchen	Nuts_seeds	Almond	Almond_kernel_raw,_Nonpareil_variety	Run40-B8_S58
S1878	LJH1109	Salmonella_enterica	Enteritidis	Enteritidis	Nuts_seeds	Almond	Almond_kernel_raw,_Nonpareil_variety	Run40-B9_S66
S1831	LJH1027	Salmonella_enterica	Muenchen	Muenchen	Nuts_seeds	Almond	Almond_kernel_raw,_Butte_variety	Run40-F10_S78
S1832	LJH1028	Salmonella_enterica	Enteritidis	Enteritidis	Nuts_seeds	Almond	Almond_kernel_raw,_Padre_variety	Run40-F11_S86
S1833	LJH1029	Salmonella_enterica	Untypeable	Enteritidis	Nuts_seeds	Almond	Almond_kernel_raw,_Carmel_variety	Run40-F12_S94
S1822	LJH1012	Salmonella_enterica	Anatum	Anatum	Nuts_seeds	Almond	Almond_kernel_raw,_Carmel_variety	Run40-F1_S6
S1823	LJH1013	Salmonella_enterica	Saintpaul	Newport	Nuts_seeds	Almond	Almond_kernel_raw,_Nonpareil_variety	Run40-F2_S14
S1824	LJH1019	Salmonella_enterica	Give	Give	Nuts_seeds	Almond	Almond_kernel_raw,_Carmel_variety	Run40-F3_S22
S1825	LJH1020	Salmonella_enterica	Montevideo	Montevideo	Nuts_seeds	Almond	Almond__kernel_raw,_Monterey_variety	Run40-F4_S30
S1826	LJH1021	Salmonella_enterica	Heidelberg	Heidelberg	Nuts_seeds	Almond	Almond_kernel_raw,_nonpareil_variety	Run40-F5_S38
S1827	LJH1022	Salmonella_enterica	Mbandaka	Mbandaka	Nuts_seeds	Almond	Almond_kernel_raw,_Butte_variety	Run40-F6_S46
S1828	LJH1023	Salmonella_enterica	Enteritidis	Enteritidis	Nuts_seeds	Almond	Almond_kernel_raw,_nonpareil_variety	Run40-F7_S54
S1829	LJH1025	Salmonella_enterica	Typhimurium	Typhimurium	Nuts_seeds	Almond	Almond_kernel_raw,_Price_variety	Run40-F8_S62
S1830	LJH1026	Salmonella_enterica	Untypeable	Manhattan	Nuts_seeds	Almond	Almond_kernel_raw,_Butte_variety	Run40-F9_S70
S1843	LJH1054	Salmonella_enterica	Typhimurium	Typhimurium	Nuts_seeds	Almond	Almond_kernel_raw,__Butte_variety	Run40-G10_S79
S1844	LJH1055	Salmonella_enterica	Typhimurium	Typhimurium	Nuts_seeds	Almond	Almond_kernel_raw,__Nonpareil_variety	Run40-G11_S87
S1845	LJH1056	Salmonella_enterica	Typhimurium	Typhimurium	Nuts_seeds	Almond	Almond_kernel_raw,_Nonpareil_variety	Run40-G12_S95
S1834	LJH1030	Salmonella_enterica	Tennessee	Tennessee	Nuts_seeds	Almond	Almond_kernel_raw,_Price_variety	Run40-G1_S7
S1835	LJH1043	Salmonella_enterica	Typhimurium	Typhimurium	Nuts_seeds	Almond	Almond_kernel_raw,_Nonpareil_variety	Run40-G2_S15
S1836	LJH1044	Salmonella_enterica	Kentucky	Kentucky	Nuts_seeds	Almond	Almond_kernel_raw,_Nonpareil_variety	Run40-G3_S23
S1837	LJH1045	Salmonella_enterica	Montevideo	Montevideo	Nuts_seeds	Almond	Almond_kernel_raw,_Carmel_variety	Run40-G4_S31
S1838	LJH1046	Salmonella_enterica	Enteritidis	Enteritidis	Nuts_seeds	Almond	Almond_kernel_raw,__Nonpareil_variety	Run40-G5_S39
S1839	LJH1047	Salmonella_enterica	Enteritidis	Enteritidis	Nuts_seeds	Almond	Almond_kernel_raw,__Mix_variety	Run40-G6_S47
S1840	LJH1048	Salmonella_enterica	Enteritidis	Enteritidis	Nuts_seeds	Almond	Almond_kernel_raw,__NE_plus_variety	Run40-G7_S55
S1841	LJH1049	Salmonella_enterica	Enteritidis	Enteritidis	Nuts_seeds	Almond	Almond_kernel_raw,_Nonpareil_variety	Run40-G8_S63
S1842	LJH1052	Salmonella_enterica	Duisburg	Sandiego	Nuts_seeds	Almond	Almond_kernel_raw,__Mission_variety	Run40-G9_S71
S1855	LJH1082	Salmonella_enterica	I:4,5,12:i	I_4;[5];12:i:-	Nuts_seeds	Almond	Almond_kernel_raw,__Nonpareil_variety	Run40-H10_S80
S1856	LJH1083	Salmonella_enterica	Muenchen	Muenchen	Nuts_seeds	Almond	Almond_kernel_raw,__Nonpareil_variety	Run40-H11_S88
S1857	LJH1084	Salmonella_enterica	Newport	Newport	Nuts_seeds	Almond	Almond_kernel_raw,_Butte_variety	Run40-H12_S96
S1846	LJH1058	Salmonella_enterica	Muenchen	Muenchen	Nuts_seeds	Almond	Almond_in-shell,_Price_variety	Run40-H1_S8
S1847	LJH1059	Salmonella_enterica	Enteritidis	Enteritidis	Nuts_seeds	Almond	Almond_kernel_raw,_Nonpareil_variety	Run40-H2_S16
S1848	LJH1063	Salmonella_enterica	Anatum	Anatum	Nuts_seeds	Almond	Almond_kernel_raw,_Price_variety	Run40-H3_S24
S1849	LJH1067	Salmonella_enterica	III:50:k:-	IIIb_50:r:z:[z67]	Nuts_seeds	Almond	Almond_kernel_raw,_Nonpareil_variety	Run40-H4_S32
S1850	LJH1068	Salmonella_enterica	Newport	Newport	Nuts_seeds	Almond	Almond_kernel_raw,_Nonpareil_variety	Run40-H5_S40
S1851	LJH1070	Salmonella_enterica	Heidelberg	Heidelberg	Nuts_seeds	Almond	Almond_kernel_raw,_Nonpareil_variety	Run40-H6_S48
S1852	LJH1071	Salmonella_enterica	Give	Give	Nuts_seeds	Almond	Almond_in-shell_raw,_Nonpareil__variety	Run40-H7_S56
S1853	LJH1076	Salmonella_enterica	Muenchen	Muenchen	Nuts_seeds	Almond	Almond_kernel_raw,_Sonora_variety	Run40-H8_S64
S1854	LJH1080	Salmonella_enterica	Muenchen	Muenchen	Nuts_seeds	Almond	Almond_kernel_raw,_Carmel_variety	Run40-H9_S72
S1891	LJH1145	Salmonella_enterica	Brandenburg	Brandenburg	Nuts_seeds	Almond	Almond_kernel_raw,_Mix_variety	Run41-C10_S75
S1892	LJH1146	Salmonella_enterica	Thompson	Thompson	Nuts_seeds	Almond	Almond_kernel_raw,_Carmel_variety	Run41-C11_S83
S1893	LJH1147	Salmonella_enterica	Bredeney	Give	Nuts_seeds	Almond	Almond_kernel_raw,_Butte,_Padre_variety	Run41-C12_S91
S1882	LJH1136	Salmonella_enterica	Cerro	Cerro	Nuts_seeds	almond	Almond_kernel_raw,_Nonpareil_variety	Run41-C1_S3
S1883	LJH1137	Salmonella_enterica	Manhattan	Manhattan	Nuts_seeds	Almond	Almond_kernel_raw,_Nonpareil_variety	Run41-C2_S11
S1884	LJH1138	Salmonella_enterica	Newport	Newport	Nuts_seeds	Almond	Almond_kernel_raw,_Carmel_variety	Run41-C3_S19
S1885	LJH1139	Salmonella_enterica	Thompson	Thompson	Nuts_seeds	Almond	Almond_in-shell,_Sonora_variety	Run41-C4_S27
S1886	LJH1140	Salmonella_enterica	Irumu	Irumu	Nuts_seeds	Almond	Almond_kernel_raw,__CA_variety	Run41-C5_S35
S1887	LJH1141	Salmonella_enterica	Typhimurium	Typhimurium	Nuts_seeds	Almond	Almond_kernel_raw,_Nonpareil_variety	Run41-C6_S43
S1888	LJH1142	Salmonella_enterica	IIIa:18:z4,z32:-	IIIa_18:z4;z32:-	Nuts_seeds	Almond	Almond_in-shell,_Peerless_variety	Run41-C7_S51
S1889	LJH1143	Salmonella_enterica	OthmarscHen	Oranienburg	Nuts_seeds	Almond	Almond_kernel_raw,_Butte_variety	Run41-C8_S59
S1890	LJH1144	Salmonella_enterica	I:4,12:i:-	I_4;[5];12:i:-	Nuts_seeds	Almond	Almond_kernel_raw,_Fritz_variety	Run41-C9_S67
S1903	LJH1252-1	Salmonella_enterica	Infantis	Infantis	Nuts_seeds	Almond	Almond_kernel_raw,_Nonpareil_variety	Run41-D10_S76
S1904	LJH1266-1	Salmonella_enterica	II:17:g,t:-	IIIa_53:z4;z23:-	Nuts_seeds	Almond	Almond_kernel_raw,__Price_variety	Run41-D11_S84
S1905	LJH1267-1	Salmonella_enterica	Mbandaka	Mbandaka	Nuts_seeds	Almond	Almond_kernel_raw,_Nonpareil_variety	Run41-D12_S92
S1894	LJH1148	Salmonella_enterica	Newport	Newport	Nuts_seeds	Almond	Almond_kernel_raw,_Butte_variety	Run41-D1_S4
S1895	LJH1149	Salmonella_enterica	Cerro	Cerro	Nuts_seeds	Almond	Almond_kernel_raw,_Nonpareil_variety	Run41-D2_S12
S1896	LJH1150	Salmonella_enterica	Senftenberg	Senftenberg	Nuts_seeds	Almond	Almond_kernel_raw,_Carmel_variety	Run41-D3_S20
S1897	LJH1151	Salmonella_enterica	Untypeable	Muenchen	Nuts_seeds	Almond	Almond_kernel_raw,_Padre_variety	Run41-D4_S28
S1898	LJH1154	Salmonella_enterica	Senftenberg	Senftenberg	Nuts_seeds	Almond	Almond_kernel_raw,_Padre_Splits_variety	Run41-D5_S36
S1899	LJH1248-1	Salmonella_enterica	Newport	Newport	Nuts_seeds	Almond	Almond_kernel_raw,__Monterey_variety	Run41-D6_S44
S1900	LJH1249-1	Salmonella_enterica	Give	Give	Nuts_seeds	Almond	Almond_kernel_raw,_Aldrich_variety	Run41-D7_S52
S1901	LJH1250-1	Salmonella_enterica	Infantis	Infantis	Nuts_seeds	Almond	Almond_kernel_raw,_Nonpareil_variety	Run41-D8_S60
S1902	LJH1251-1	Salmonella_enterica	Give	Give	Nuts_seeds	Almond	Almond_kernel_raw,_variety_Mission	Run41-D9_S68
S1915	LJH1619-1	Salmonella_enterica	I:6:8:d:z6	Muenchen	Nuts_seeds	Almond	Almond_kernel_raw,__Monterey_variety	Run41-E10_S77
S1916	LJH1620-1	Salmonella_enterica	Untypeable	Muenchen	Nuts_seeds	Almond	Almond_kernel_raw,__Monterey_variety	Run41-E11_S85
S1917	LJH1622-1	Salmonella_enterica	Heidelberg	Heidelberg	Nuts_seeds	Almond	Almond_kernel_raw,_Butte_variety	Run41-E12_S93
S1906	LJH1268-1	Salmonella_enterica	Infantis	Infantis	Nuts_seeds	Almond	Almond_kernel_raw,_Carmel_variety	Run41-E1_S5
S1907	LJH1269-1	Salmonella_enterica	Duisburg	Sandiego	Nuts_seeds	Almond	Almond_kernel_raw,__Monterey_variety	Run41-E2_S13
S1908	LJH1270-1	Salmonella_enterica	Heidelberg	Heidelberg	Nuts_seeds	Almond	Almond_kernel_raw,_Fritz_variety	Run41-E3_S21
S1909	LJH1271-1	Salmonella_enterica	Infantis	Infantis	Nuts_seeds	Almond	Almond_kernel_raw,_Nonpareil_variety	Run41-E4_S29
S1910	LJH1272-1	Salmonella_enterica	Enteritidis	Enteritidis	Nuts_seeds	Almond	Almond_kernel_raw,_Kern_and_Butte_variety	Run41-E5_S37
S1911	LJH1273-1	Salmonella_enterica	Newport	Newport	Nuts_seeds	Almond	Almond_kernel_raw,_Kern_and_Butte_variety	Run41-E6_S45
S1912	LJH1276-1	Salmonella_enterica	OthmarscHen	Oranienburg	Nuts_seeds	Almond	Almond_kernel_raw,_variety_Wood_Colony	Run41-E7_S53
S1913	LJH1278-1	Salmonella_enterica	Newport	Newport	Nuts_seeds	Almond	Almond_kernel_raw,_variety_Butte/Padre	Run41-E8_S61
S1914	LJH1618-1	Salmonella_enterica	I:I:4,5,12:i:-	I_4;[5];12:i:-	Nuts_seeds	Almond	Almond_kernel_raw,_Fritz_variety	Run41-E9_S69
S1927	LJH1664-1	Salmonella_enterica	IIIb:50:r:z	IIIb_50:r:z:[z67]	Nuts_seeds	Almond	Almond_kernel_raw,__Monterey_variety	Run41-F10_S78
S1928	LJH1665	Salmonella_enterica	I:I:4,5,12:i:-	I_4;[5];12:i:-	Nuts_seeds	Almond	Almond_kernel_raw,_Fritz_variety	Run41-F11_S86
S1929	LJH1673	Salmonella_enterica	Enteritidis	Enteritidis	Nuts_seeds	Almond	Almond_kernel_raw,__Monterey_variety	Run41-F12_S94
S1918	LJH1623-1	Salmonella_enterica	Montevideo	Montevideo	Nuts_seeds	Almond	Almond_kernel_raw,_Carmel_variety	Run41-F1_S6
S1919	LJH1624-1	Salmonella_enterica	Untypeable	IIIb_38:(k):z35	Nuts_seeds	Almond	Almond_kernel_raw,__Monterey_variety	Run41-F2_S14
S1920	LJH1628-1	Salmonella_enterica	Montevideo	Montevideo	Nuts_seeds	Almond	Almond_kernels_raw,_Butte_&_Padre_variety	Run41-F3_S22
S1921	LJH1629-1	Salmonella_enterica	Give	Give	Nuts_seeds	Almond	Almond_kernel_raw,__Monterey_variety	Run41-F4_S30
S1922	LJH1631-1	Salmonella_enterica	Give	Give	Nuts_seeds	Almond	Almond_kernels_raw,_Butte_&_Padre_variety	Run41-F5_S38
S1923	LJH1633-1	Salmonella_enterica	Enteritidis	Enteritidis	Nuts_seeds	Almond	Almond_kernel_raw,__Monterey_variety	Run41-F6_S46
S1924	LJH1660-1	Salmonella_enterica	IIIa:41:z23:_-	IIIa_44:z4;z23:-	Nuts_seeds	Almond	Almond_kernel_raw,_Nonpareil_variety	Run41-F7_S54
S1925	LJH1661-1	Salmonella_enterica	Muenchen	Muenchen	Nuts_seeds	Almond	Almond_kernel_raw,_Nonpareil_variety	Run41-F8_S62
S1926	LJH1662-1	Salmonella_enterica	Typhimurium	Typhimurium	Nuts_seeds	Almond	Almond_kernel_raw,_Nonpareil_variety	Run41-F9_S70
S1939	-	Salmonella_enterica	Heidelberg	Heidelberg	Unknown	-	-	Run41-G10_S79
S1940	-	Salmonella_enterica	Dublin	Dublin	Unknown	-	-	Run41-G11_S87
S1941	-	Salmonella_enterica	Dublin	Dublin	Unknown	-	-	Run41-G12_S95
S1930	LJH1676	Salmonella_enterica	Typhimurium	Typhimurium	Nuts_seeds	Almond	Almond_kernel_raw,__Monterey_variety	Run41-G1_S7
S1931	MJ138	Salmonella_enterica	Typhimurium	Typhimurium	Unknown	-	-	Run41-G2_S15
S1932	-	Salmonella_enterica	Enteritidis	Enteritidis	Unknown	-	-	Run41-G3_S23
S1933	-	Salmonella_enterica	Chester	Chester	Unknown	-	-	Run41-G4_S31
S1934	-	Salmonella_enterica	Dublin	Dublin	Unknown	-	-	Run41-G5_S39
S1935	-	Salmonella_enterica	Newport	Newport	Unknown	-	-	Run41-G6_S47
S1936	-	Salmonella_enterica	Agona	Agona	Unknown	-	-	Run41-G7_S55
S1937	-	Salmonella_enterica	Dublin	Dublin	Unknown	-	-	Run41-G8_S63
S1938	-	Salmonella_enterica	I:I:4,5,12:i:-	Typhimurium	Unknown	-	-	Run41-G9_S71
S118	WLDB-355661136	Salmonella_sp.	-	Oranienburg	Plants_Fruits_Vegetables	Berry	-	Set11bF10_S22
S119	WLDB-355661143	Salmonella_sp.	-	Oranienburg	Plants_Fruits_Vegetables	Berry	-	Set11bF11_S23
S120	WLDB-355661149	Salmonella_sp.	-	Typhimurium	Plants_Fruits_Vegetables	Berry	-	Set11bF12_S24
S115	WLDB-355660525	Salmonella_sp.	-	Typhimurium	Plants_Fruits_Vegetables	Berry	-	Set11bF7_S19
S116	WLDB-355661123	Salmonella_sp.	-	Oranienburg	Plants_Fruits_Vegetables	Berry	-	Set11bF8_S20
S117	WLDB-355661130	Salmonella_sp.	-	Oranienburg	Plants_Fruits_Vegetables	Berry	-	Set11bF9_S21
S130	WLDB-355715196	Salmonella_sp.	-	Oranienburg	Plants_Fruits_Vegetables	Berry	-	Set11bG10_S34
S131	WLDB-355715199	Salmonella_sp.	-	Typhimurium	Plants_Fruits_Vegetables	Berry	-	Set11bG11_S35
S132	WLDB-355715236	Salmonella_sp.	-	Oranienburg	Plants_Fruits_Vegetables	Berry	-	Set11bG12_S36
S121	WLDB-355661156	Salmonella_sp.	-	Typhimurium	Plants_Fruits_Vegetables	Berry	-	Set11bG1_S25
S122	WLDB-355661166	Salmonella_sp.	-	Oranienburg	Plants_Fruits_Vegetables	Berry	-	Set11bG2_S26
S123	WLDB-355661288	Salmonella_sp.	-	Oranienburg	Plants_Fruits_Vegetables	Berry	-	Set11bG3_S27
S124	WLDB-355661318	Salmonella_sp.	-	Oranienburg	Plants_Fruits_Vegetables	Berry	-	Set11bG4_S28
S125	WLDB-355661323	Salmonella_sp.	-	Oranienburg	Plants_Fruits_Vegetables	Berry	-	Set11bG5_S29
S126	WLDB-355678736	Salmonella_sp.	-	Oranienburg	Plants_Fruits_Vegetables	Berry	-	Set11bG6_S30
S127	WLDB-355678743	Salmonella_sp.	-	Oranienburg	Plants_Fruits_Vegetables	Berry	-	Set11bG7_S31
S128	WLDB-355679034	Salmonella_sp.	-	Oranienburg	Plants_Fruits_Vegetables	Berry	-	Set11bG8_S32
S129	WLDB-355715181	Salmonella_sp.	-	Oranienburg	Plants_Fruits_Vegetables	Berry	-	Set11bG9_S33
S142	WLDB-355715586	Salmonella_sp.	-	Typhimurium	Plants_Fruits_Vegetables	Berry	-	Set11bH10_S46
S143	WLDB-355715593	Salmonella_sp.	-	Typhimurium	Plants_Fruits_Vegetables	Berry	-	Set11bH11_S47
S144	WLDB-355715749	Salmonella_sp.	-	Oranienburg	Plants_Fruits_Vegetables	Berry	-	Set11bH12_S48
S133	WLDB-355715258	Salmonella_sp.	-	Oranienburg	Plants_Fruits_Vegetables	Berry	-	Set11bH1_S37
S134	WLDB-355715278	Salmonella_sp.	-	Oranienburg	Plants_Fruits_Vegetables	Berry	-	Set11bH2_S38
S135	WLDB-355715476	Salmonella_sp.	-	Typhimurium	Plants_Fruits_Vegetables	Berry	-	Set11bH3_S39
S136	WLDB-355715483	Salmonella_sp.	-	Typhimurium	Plants_Fruits_Vegetables	Berry	-	Set11bH4_S40
S137	WLDB-355715486	Salmonella_sp.	-	Typhimurium	Plants_Fruits_Vegetables	Berry	-	Set11bH5_S41
S138	WLDB-355715509	Salmonella_sp.	-	Typhimurium	Plants_Fruits_Vegetables	Berry	-	Set11bH6_S42
S139	WLDB-355715526	Salmonella_sp.	-	Typhimurium	Plants_Fruits_Vegetables	Berry	-	Set11bH7_S43
S140	WLDB-355715599	Salmonella_sp.	-	Oranienburg	Plants_Fruits_Vegetables	Berry	-	Set11bH8_S44
S141	WLDB-355715562	Salmonella_sp.	-	Typhimurium	Plants_Fruits_Vegetables	Berry	-	Set11bH9_S45
S201	2378	Salmonella_enterica	Javiana	Javiana	Dairy	-	dairy_product	Set13aA10_S10
S202	215	Salmonella_enterica	Javiana	Panama	Fish_Shellfish	Shrimp	-	Set13aA11_S11
S203	115	Salmonella_enterica	Javiana	Javiana	Fish_Shellfish	octopus	-	Set13aA12_S12
S192	2013	Salmonella_enterica	Thompson	Thompson	Other_food_products	-	Spices-_Cayenne_Pepper	Set13aA1_S1
S193	3037	Salmonella_enterica	Thompson	Thompson	Plants_Fruits_Vegetables	Spinach	-	Set13aA2_S2
S194	2290	Salmonella_enterica	Thompson	Thompson	Other_food_products	-	Animal_Supp-_Feather_meal	Set13aA3_S3
S195	1331	Salmonella_enterica	Newport	Newport	Nuts_seeds	Alfalfa	seeds	Set13aA4_S4
S196	2527	Salmonella_enterica	Newport	Newport	Plants_Fruits_Vegetables	Cantaloupe	-	Set13aA5_S5
S197	2797	Salmonella_enterica	Newport	Javiana	Animals	Frog	legs	Set13aA6_S6
S198	2887	Salmonella_enterica	Infantis	Infantis	Other_food_products	-	pasta_Greek_Noodles	Set13aA7_S7
S200	2767	Salmonella_enterica	Javiana	Typhimurium	Human	Human	-	Set13aA9_S9
S213	226	Salmonella_enterica	Agona	Agona	Fish_Shellfish	mussel	dried	Set13aB10_S22
S214	1355	Salmonella_enterica	Agona	Agona	Other_food_products	-	Animal_feed-canola_meal	Set13aB11_S23
S215	1311	Salmonella_enterica	Agona	Agona	Environmental	-	chill_tank	Set13aB12_S24
S204	2015002	Salmonella_enterica	Saintpaul	Saintpaul	Nuts_seeds	Chia	sprouted_and_milled_chia_seed	Set13aB1_S13
S205	2309	Salmonella_enterica	Saintpaul	Saintpaul	Fish_Shellfish	Shrimp	-	Set13aB2_S14
S206	2054	Salmonella_enterica	Muenchen	Muenchen	Plants_Fruits_Vegetables	Cantaloupe	-	Set13aB3_S15
S208	276	Salmonella_enterica	Braenderup	Braenderup	Human	Human	-	Set13aB5_S17
S209	270	Salmonella_enterica	Braenderup	Braenderup	Poultry	-	Egg_liquid-_Whole	Set13aB6_S18
S210	1317	Salmonella_enterica	Braenderup	Braenderup	Animals	Reptile	-	Set13aB7_S19
S211	1315	Salmonella_enterica	Stanley	Stanley	Animals	Python	-	Set13aB8_S20
S212	1997	Salmonella_enterica	Stanley	Stanley	Other_food_products	-	Spices_Black_pepper	Set13aB9_S21
S225	2677	Salmonella_enterica	Schwarzengrund	Schwarzengrund	Poultry	Chicken	-	Set13aC10_S34
S226	2710	Salmonella_enterica	Schwarzengrund	Schwarzengrund	Human	Human	-	Set13aC11_S35
S227	2535	Salmonella_enterica	Schwarzengrund	Schwarzengrund	Animals	Pork	livers	Set13aC12_S36
S216	2674	Salmonella_enterica	Oranienburg	Oranienburg	Animals	Dog	-	Set13aC1_S25
S217	2012	Salmonella_enterica	Oranienburg	Oranienburg	Other_food_products	-	flour	Set13aC2_S26
S218	840	Salmonella_enterica	Reading	Reading	Poultry	Turkey	ground	Set13aC3_S27
S219	2512	Salmonella_enterica	Hadar	Hadar	Poultry	Chicken	rinse	Set13aC4_S28
S220	2506	Salmonella_enterica	Hadar	Hadar	Animals	Alligator	-	Set13aC5_S29
S221	2595	Salmonella_enterica	Java	Paratyphi_B_var._Java	Human	Human	-	Set13aC6_S30
S222	2351	Salmonella_enterica	Java	Paratyphi_B_var._Java	Fish_Shellfish	Shrimp	-	Set13aC7_S31
S223	1517	Salmonella_enterica	Java	Paratyphi_B_var._Java	Other_food_products	-	animal_feed	Set13aC8_S32
S224	2011	Salmonella_enterica	Java	Paratyphi_B_var._Java_monophasic	Other_food_products	-	Flour	Set13aC9_S33
S237	2091	Salmonella_enterica	Mbandaka	Mbandaka	Other_food_products	-	Animal_feed-_Layer_Ration	Set13aD10_S46
S238	2874	Salmonella_enterica	Mbandaka	Mbandaka	Other_food_products	-	pasta	Set13aD11_S47
S228	2339	Salmonella_enterica	Derby	Derby	Fish_Shellfish	tilapia	-	Set13aD1_S37
S229	298	Salmonella_enterica	Derby	Derby	Animals	Pork	muscle	Set13aD2_S38
S230	2205	Salmonella_enterica	Derby	Agona	Poultry	Chicken	rinse	Set13aD3_S39
S231	10	Salmonella_enterica	Panama	Panama	Other_food_products	-	cheese	Set13aD4_S40
S232	150	Salmonella_enterica	Panama	Javiana	Fish_Shellfish	catfish	roe	Set13aD5_S41
S233	2660	Salmonella_enterica	Anatum	Anatum	Human	Human	-	Set13aD6_S42
S234	1993	Salmonella_enterica	Anatum	Anatum	Other_food_products	-	spices	Set13aD7_S43
S235	491	Salmonella_enterica	Anatum	Anatum	Poultry	-	-	Set13aD8_S44
S236	2730	Salmonella_enterica	Mbandaka	Mbandaka	Poultry	-	-	Set13aD9_S45
S249	2304	Salmonella_enterica	Virchow	Virchow	Fish_Shellfish	Shrimp	-	Set13bE10_S10
S250	2559	Salmonella_enterica	Virchow	Virchow	Nuts_seeds	Sesame	tahini	Set13bE11_S11
S251	165	Salmonella_enterica	Virchow	Virchow	Fish_Shellfish	-	dried_fish	Set13bE12_S12
S240	2547	Salmonella_enterica	Montevideo	Montevideo	Nuts_seeds	Sesame	Sesame-_Halva_&_Pistachio	Set13bE1_S1
S241	2415	Salmonella_enterica	Montevideo	Infantis	Poultry	-	-	Set13bE2_S2
S242	2407	Salmonella_enterica	Weltevreden	Weltevreden	Animals	Frog	legs	Set13bE3_S3
S243	128	Salmonella_enterica	Weltevreden	Weltevreden	Fish_Shellfish	Eel	-	Set13bE4_S4
S244	2467	Salmonella_enterica	Weltevreden	Weltevreden	Other_food_products	-	spices	Set13bE5_S5
S245	2671	Salmonella_enterica	Kentucky	Kentucky	Poultry	Pheasant	domestic	Set13bE6_S6
S246	2259	Salmonella_enterica	Kentucky	Kentucky	Other_food_products	-	Animal_feed-meat_and_bone_meal	Set13bE7_S7
S247	2456	Salmonella_enterica	Kentucky	Kentucky	Poultry	-	-	Set13bE8_S8
S248	2721	Salmonella_enterica	Virchow	Virchow	Human	Human	-	Set13bE9_S9
S261	192	Salmonella_enterica	Bareilly	Bareilly	Fish_Shellfish	scallop	-	Set13bF10_S22
S262	1360	Salmonella_enterica	Bareilly	Bareilly	Other_food_products	-	Animal_feed-_feather_meal	Set13bF11_S23
S263	2647	Salmonella_enterica	Dublin	Dublin	Human	Human	-	Set13bF12_S24
S252	155	Salmonella_enterica	Virchow	Infantis	Fish_Shellfish	abalone	dried	Set13bF1_S13
S253	278	Salmonella_enterica	Bovismorbificans	Bovismorbificans	Human	Human	-	Set13bF2_S14
S254	277	Salmonella_enterica	Bovismorbificans	Bovismorbificans	Human	Human	-	Set13bF3_S15
S255	187	Salmonella_enterica	Bovismorbificans	Bovismorbificans	Fish_Shellfish	Shrimp	-	Set13bF4_S16
S256	38	Salmonella_enterica	Bovismorbificans	Bovismorbificans	Animals	Beef	-	Set13bF5_S17
S258	283	Salmonella_enterica	Bareilly	Bareilly	Human	Human	-	Set13bF7_S19
S259	1335	Salmonella_enterica	Bareilly	Bareilly	Animals	Frog	legs	Set13bF8_S20
S260	487	Salmonella_enterica	Bareilly	Infantis	Poultry	Chicken	wings	Set13bF9_S21
S273	2313	Salmonella_enterica	Litchfield	Litchfield	Fish_Shellfish	Shrimp	-	Set13bG10_S34
S274	2870	Salmonella_enterica	Litchfield	Litchfield	Poultry	-	-	Set13bG11_S35
S275	2777	Salmonella_enterica	Sandiego	Typhimurium	Human	Human	-	Set13bG12_S36
S264	2412	Salmonella_enterica	Dublin	Dublin	Animals	Beef	-	Set13bG1_S25
S265	1014	Salmonella_enterica	Kiambu	Kiambu	Poultry	Turkey	ground	Set13bG2_S26
S266	1008	Salmonella_enterica	Kiambu	Kiambu	Poultry	Chicken	-	Set13bG3_S27
S267	1007	Salmonella_enterica	Kiambu	Kiambu	Poultry	Chicken	livers	Set13bG4_S28
S268	3934	Salmonella_enterica	Kiambu	Kiambu	Unknown	-	-	Set13bG5_S29
S269	1330	Salmonella_enterica	Senftenberg	Senftenberg	Nuts_seeds	Alfalfa	seeds	Set13bG6_S30
S270	2153	Salmonella_enterica	Senftenberg	Senftenberg	Dairy	-	Processed_cheese	Set13bG7_S31
S271	2554	Salmonella_enterica	Senftenberg	Senftenberg	Nuts_seeds	Sesame	tahini	Set13bG8_S32
S272	2766	Salmonella_enterica	Litchfield	Litchfield	Human	Human	-	Set13bG9_S33
S285	844	Salmonella_enterica	Havana	Havana	Poultry	Chicken	ground	Set13bH10_S46
S286	2702	Salmonella_enterica	Havana	Havana	Human	Human	-	Set13bH11_S47
S287	2855	Salmonella_enterica	Havana	Havana	Other_food_products	-	PDR_DRINK_MIX	Set13bH12_S48
S276	318	Salmonella_enterica	Uganda	Uganda	Animals	Pork	hog_carcass	Set13bH1_S37
S277	43	Salmonella_enterica	Uganda	Uganda	Animals	Beef	ground	Set13bH2_S38
S279	2763	Salmonella_enterica	Give	Give	Human	Human	-	Set13bH4_S40
S280	77	Salmonella_enterica	Give	Give	Animals	Beef	hamburgers	Set13bH5_S41
S281	1995	Salmonella_enterica	Give	Give	Other_food_products	-	Spices-Cumin	Set13bH6_S42
S282	2760	Salmonella_enterica	Hartford	Hartford	Human	Human	-	Set13bH7_S43
S283	2509	Salmonella_enterica	Hartford	Hartford	Animals	Alligator	-	Set13bH8_S44
S284	1699	Salmonella_enterica	Hartford	Hartford	Other_food_products	-	animal_feed	Set13bH9_S45
S297	212	Salmonella_enterica	Hvittingfoss	Hvittingfoss	Fish_Shellfish	trevally	-	Set14aA10_S10
S298	1349	Salmonella_enterica	Hvittingfoss	Hvittingfoss	Animals	Frog	legs	Set14aA11_S11
S299	153	Salmonella_enterica	Oslo	Oslo	Fish_Shellfish	Shrimp	-	Set14aA12_S12
S292	470	Salmonella_enterica	Brandenburg	Brandenburg	Animals	-	Italian_sausages	Set14aA5_S5
S293	2890	Salmonella_enterica	Brandenburg	Brandenburg	Dairy	-	raw_milk	Set14aA6_S6
S294	2654	Salmonella_enterica	Hvittingfoss	Hvittingfoss	Human	Human	-	Set14aA7_S7
S295	2305	Salmonella_enterica	Hvittingfoss	Hvittingfoss	Fish_Shellfish	tilapia	-	Set14aA8_S8
S296	2330	Salmonella_enterica	Hvittingfoss	Hvittingfoss	Fish_Shellfish	Shrimp	-	Set14aA9_S9
S310	2803	Salmonella_enterica	Eastbourne	Eastbourne	Unknown	-	-	Set14aB10_S22
S311	247	Salmonella_enterica	Eastbourne	Eastbourne	Unknown	-	-	Set14aB11_S23
S312	2646	Salmonella_enterica	Miami	Paratyphi_A	Human	-	-	Set14aB12_S24
S301	2725	Salmonella_enterica	Muenster	Muenster	Animals	Pigeon	-	Set14aB2_S14
S302	2764	Salmonella_enterica	Muenster	Muenster	Animals	Beef	-	Set14aB3_S15
S303	2851	Salmonella_enterica	Muenster	Muenster	Dairy	-	dairy_product	Set14aB4_S16
S305	2374	Salmonella_enterica	Poona	Poona	Animals	Lizard	-	Set14aB5_S17
S306	2367	Salmonella_enterica	Poona	Poona	Animals	Beef	roast	Set14aB6_S18
S307	2051	Salmonella_enterica	Poona	Poona	Plants_Fruits_Vegetables	Cantaloupe	-	Set14aB7_S19
S308	2698	Salmonella_enterica	Eastbourne	Eastbourne	Unknown	-	-	Set14aB8_S20
S309	2699	Salmonella_enterica	Eastbourne	Eastbourne	Unknown	-	-	Set14aB9_S21
S322	2657	Salmonella_enterica	Bredeney	Bredeney	Human	Human	-	Set14aC10_S34
S323	2750	Salmonella_enterica	Bredeney	Bredeney	Other_food_products	-	Animal_feed-meat_and_bone_meal	Set14aC11_S35
S324	2149	Salmonella_enterica	Bredeney	Bredeney	Poultry	Turkey	roast	Set14aC12_S36
S313	1011	Salmonella_enterica	Miami	Miami	Poultry	Chicken	-	Set14aC1_S25
S314	205	Salmonella_enterica	Miami	Miami	Fish_Shellfish	snails	-	Set14aC2_S26
S315	2245	Salmonella_enterica	Ohio	Ohio	Animals	Pork	lymph_nodes	Set14aC3_S27
S316	2432	Salmonella_enterica	Ohio	Ohio	Animals	Goat	-	Set14aC4_S28
S317	1938	Salmonella_enterica	Ohio	Ohio	Plants_Fruits_Vegetables	Cocoa	beans	Set14aC5_S29
S318	2450	Salmonella_enterica	Pomona	Pomona	Animals	Reptile	-	Set14aC6_S30
S319	279	Salmonella_enterica	Blockley	Blockley	Human	Human	-	Set14aC7_S31
S320	189	Salmonella_enterica	Blockley	Blockley	Fish_Shellfish	Shrimp	-	Set14aC8_S32
S321	1300	Salmonella_enterica	Blockley	Blockley	Poultry	Chicken	heart	Set14aC9_S33
S334	2431	Salmonella_enterica	Kottbus	Kottbus	Poultry	Turkey	-	Set14aD10_S46
S335	2421	Salmonella_enterica	Kottbus	Kottbus	Poultry	-	-	Set14aD11_S47
S336	104	Salmonella_enterica	Aberdeen	Aberdeen	Fish_Shellfish	Shrimp	-	Set14aD12_S48
S325	11	Salmonella_enterica	Bredeney	Bredeney	Dairy	-	Goat_cheese	Set14aD1_S37
S326	94	Salmonella_enterica	Albany	Albany	Animals	Dog	-	Set14aD2_S38
S327	287	Salmonella_enterica	Albany	Albany	Human	Human	-	Set14aD3_S39
S328	1016	Salmonella_enterica	Albany	Albany	Poultry	Chicken	ground	Set14aD4_S40
S329	838	Salmonella_enterica	Albany	Albany	Poultry	Chicken	-	Set14aD5_S41
S330	208	Salmonella_enterica	Berta	Berta	Fish_Shellfish	clams	-	Set14aD6_S42
S331	1305	Salmonella_enterica	Berta	Berta	Poultry	-	-	Set14aD7_S43
S332	1304	Salmonella_enterica	Berta	Berta	Poultry	Chicken	drip_water	Set14aD8_S44
S145	WLDB-355715761	Salmonella_sp.	-	Oranienburg	Plants_Fruits_Vegetables	Berry	-	Set14aD9_S45
S346	2528	Salmonella_enterica	Liverpool	Liverpool	Plants_Fruits_Vegetables	Cantaloupe	-	Set14bE10_S10
S347	2531	Salmonella_enterica	Liverpool	Liverpool	Nuts_seeds	Sesame	halva	Set14bE11_S11
S348	2679	Salmonella_enterica	Rubislaw	Rubislaw	Animals	Horse	domestic	Set14bE12_S12
S337	224	Salmonella_enterica	Aberdeen	Aberdeen	Fish_Shellfish	oysters	dried	Set14bE1_S1
S338	1344	Salmonella_enterica	Aberdeen	Aberdeen	Animals	Frog	legs	Set14bE2_S2
S339	1342	Salmonella_enterica	Aberdeen	Aberdeen	Animals	Frog	legs	Set14bE3_S3
S340	1351	Salmonella_enterica	Aberdeen	Aberdeen	Animals	Frog	legs	Set14bE4_S4
S341	100	Salmonella_enterica	Daytona	Infantis	Fish_Shellfish	clams	-	Set14bE5_S5
S342	2741	Salmonella_enterica	Haifa	Haifa	Human	Human	-	Set14bE6_S6
S343	2670	Salmonella_enterica	Tennessee	Tennessee	Poultry	Pheasant	domestic	Set14bE7_S7
S344	172	Salmonella_enterica	Tennessee	Tennessee	Fish_Shellfish	Eel	-	Set14bE8_S8
S345	2003	Salmonella_enterica	Tennessee	Tennessee	Other_food_products	-	Spices-_Rice_seasoning	Set14bE9_S9
S358	1775	Salmonella_enterica	London	London	Other_food_products	-	Animal_feed-_Canola_Meal	Set14bF10_S22
S359	2643	Salmonella_enterica	Richmond	Richmond	Human	Human	-	Set14bF11_S23
S360	2019	Salmonella_enterica	Adelaide	Adelaide	Unknown	-	-	Set14bF12_S24
S349	2318	Salmonella_enterica	Rubislaw	Rubislaw	Fish_Shellfish	Shrimp	-	Set14bF1_S13
S350	2641	Salmonella_enterica	Singapore	Singapore	Human	Human	-	Set14bF2_S14
S351	218	Salmonella_enterica	Singapore	Singapore	Fish_Shellfish	tilapia	-	Set14bF3_S15
S352	2029	Salmonella_enterica	Bardo	Newport	Unknown	-	-	Set14bF4_S16
S353	2878	Salmonella_enterica	Gaminara	Gaminara	Fish_Shellfish	Shrimp	-	Set14bF5_S17
S354	2882	Salmonella_enterica	Gaminara	Gaminara	Other_food_products	-	Spices-Corriander	Set14bF6_S18
S355	1998	Salmonella_enterica	Gaminara	Gaminara	Other_food_products	-	Spices-_Pepper	Set14bF7_S19
S356	2015005	Salmonella_enterica	Gaminara	Gaminara	Nuts_seeds	Flax	seeds	Set14bF8_S20
S357	2649	Salmonella_enterica	London	London	Fish_Shellfish	Shrimp	-	Set14bF9_S21
S370	GC136735	Salmonella_enterica	Heidelberg	Heidelberg	Human	Human	feces	Set14bG10_S34
S371	GC133424	Salmonella_enterica	Heidelberg	Heidelberg	Human	Human	feces	Set14bG11_S35
S372	GC141814	Salmonella_enterica	Typhimurium	Typhimurium	Human	Human	feces	Set14bG12_S36
S361	37	Salmonella_enterica	Adelaide	Adelaide	Animals	Beef	roast	Set14bG1_S25
S362	231	Salmonella_enterica	Alachua	Alachua	Poultry	-	Egg_Liquid_-Whole	Set14bG2_S26
S363	196	Salmonella_enterica	Alachua	Alachua	Fish_Shellfish	red_snapper	-	Set14bG3_S27
S364	2773	Salmonella_enterica	Cerro	Cerro	Poultry	-	Egg_Liq_frozen_albumin	Set14bG4_S28
S366	731	Salmonella_enterica	Choleraesuis	Thompson	Other_food_products	-	donair	Set14bG6_S30
S367	2144	Salmonella_enterica	Tennessee	Bredeney	Unknown	-	-	Set14bG7_S31
S368	GC140939	Salmonella_enterica	Enteritidis	Enteritidis	Human	Human	feces	Set14bG8_S32
S369	GC140918	Salmonella_enterica	Enteritidis	Enteritidis	Human	Human	blood	Set14bG9_S33
S382	GC130261	Salmonella_enterica	Newport	Newport	Human	Human	feces	Set14bH10_S46
S383	GC135522	Salmonella_enterica	Newport	Newport	Human	Human	-	Set14bH11_S47
S384	GC110459	Salmonella_enterica	Infantis	Infantis	Human	Human	feces	Set14bH12_S48
S373	GC112296	Salmonella_enterica	Typhimurium	Typhimurium	Human	Human	feces	Set14bH1_S37
S374	GC134806	Salmonella_enterica	Thompson	Thompson	Human	Human	feces	Set14bH2_S38
S375	GC099662	Salmonella_enterica	Thompson	Thompson	Human	Human	-	Set14bH3_S39
S376	GC135688	Salmonella_enterica	Thompson	Thompson	Human	Human	feces	Set14bH4_S40
S377	GC135773	Salmonella_enterica	-	I_4;[5];12:i:-	Human	Human	feces	Set14bH5_S41
S378	GC100149	Salmonella_enterica	-	I_4;[5];12:i:-	Human	Human	feces	Set14bH6_S42
S379	GC127716	Salmonella_enterica	-	I_4;[5];12:i:-	Human	Human	-	Set14bH7_S43
S380	GC099411	Salmonella_enterica	-	I_4;[5];12:i:-	Human	Human	feces	Set14bH8_S44
S381	GC132211	Salmonella_enterica	-	Typhimurium	Human	Human	feces	Set14bH9_S45
S394	GC113594	Salmonella_enterica	Braenderup	Braenderup	Human	Human	feces	Set15aA10_S10
S395	GC118509	Salmonella_enterica	Braenderup	Braenderup	Human	Human	feces	Set15aA11_S11
S396	GC135441	Salmonella_enterica	Braenderup	Braenderup	Human	Human	feces	Set15aA12_S12
S385	GC120275	Salmonella_enterica	Infantis	Infantis	Human	Human	feces	Set15aA1_S1
S386	GC133913	Salmonella_enterica	Infantis	Infantis	Human	Human	feces	Set15aA2_S2
S387	GC101894	Salmonella_enterica	Javiana	Javiana	Human	Human	feces	Set15aA3_S3
S388	GC141928	Salmonella_enterica	Javiana	Javiana	Human	Human	feces	Set15aA4_S4
S389	GC134616	Salmonella_enterica	Javiana	Javiana	Human	Human	-	Set15aA5_S5
S390	GC089468	Salmonella_enterica	Saintpaul	Saintpaul	Human	Human	feces	Set15aA6_S6
S391	GC126015	Salmonella_enterica	Saintpaul	Saintpaul	Human	Human	blood	Set15aA7_S7
S392	GC121008	Salmonella_enterica	Muenchen	Muenchen	Human	Human	feces	Set15aA8_S8
S393	GC137133	Salmonella_enterica	Muenchen	Muenchen	Human	Human	feces	Set15aA9_S9
S406	GC138587	Salmonella_enterica	Stanley	Stanley	Human	Human	feces	Set15aB10_S22
S407	GC142757	Salmonella_enterica	Stanley	Stanley	Human	Human	feces	Set15aB11_S23
S408	GC119233	Salmonella_enterica	Stanley	Stanley	Human	Human	feces	Set15aB12_S24
S397	GC144678	Salmonella_enterica	Braenderup	Braenderup	Human	Human	feces	Set15aB1_S13
S398	GC140191	Salmonella_enterica	Paratyphi_A	Paratyphi_A	Human	Human	feces	Set15aB2_S14
S399	GC124687	Salmonella_enterica	Paratyphi_A	Paratyphi_A	Human	Human	blood	Set15aB3_S15
S400	GC104718	Salmonella_enterica	Paratyphi_A	Paratyphi_A	Human	Human	blood	Set15aB4_S16
S401	GC124702	Salmonella_enterica	Paratyphi_A	Paratyphi_A	Human	Human	blood	Set15aB5_S17
S402	GC139689	Salmonella_enterica	Paratyphi_A	Paratyphi_A	Human	Human	blood	Set15aB6_S18
S403	GC106088	Salmonella_enterica	Paratyphi_A	Paratyphi_A	Human	Human	feces	Set15aB7_S19
S404	GC103217	Salmonella_enterica	Paratyphi_A	Paratyphi_A	Human	Human	blood	Set15aB8_S20
S405	GC138319	Salmonella_enterica	Stanley	Stanley	Human	Human	feces	Set15aB9_S21
S418	GC121203	Salmonella_enterica	Typhimurium	Typhimurium	Human	Human	feces	Set15aC10_S34
S419	GC113610	Salmonella_enterica	Typhimurium	Typhimurium	Human	Human	feces	Set15aC11_S35
S420	GC138550	Salmonella_enterica	Enteritidis	Enteritidis	Human	Human	feces	Set15aC12_S36
S409	GC106926	Salmonella_enterica	Stanley	Stanley	Human	Human	feces	Set15aC1_S25
S410	GC127287	Salmonella_enterica	Agona	Agona	Human	Human	feces	Set15aC2_S26
S411	GC132333	Salmonella_enterica	Agona	Agona	Human	Human	feces	Set15aC3_S27
S412	GC132983	Salmonella_enterica	Agona	Agona	Human	Human	blood	Set15aC4_S28
S413	GC132331	Salmonella_enterica	Paratyphi_A	Paratyphi_A	Human	Human	blood	Set15aC5_S29
S414	GC105879	Salmonella_enterica	Paratyphi_A	Paratyphi_A	Human	Human	pus	Set15aC6_S30
S415	GC134443	Salmonella_enterica	Typhimurium	Typhimurium	Animals	-	-	Set15aC7_S31
S417	GC118350	Salmonella_enterica	Typhimurium	Typhimurium	Human	Human	feces	Set15aC9_S33
S430	GC137443	Salmonella_enterica	Heidelberg	Heidelberg	Human	Human	blood	Set15aD10_S46
S431	GC137896	Salmonella_enterica	Heidelberg	Heidelberg	Human	Human	blood	Set15aD11_S47
S432	GC137959	Salmonella_enterica	Heidelberg	Heidelberg	Human	Human	blood	Set15aD12_S48
S421	GC138423	Salmonella_enterica	Enteritidis	Enteritidis	Human	Human	feces	Set15aD1_S37
S422	GC138263	Salmonella_enterica	Enteritidis	Enteritidis	Human	Human	blood	Set15aD2_S38
S423	GC138341	Salmonella_enterica	Enteritidis	Enteritidis	Human	Human	blood	Set15aD3_S39
S424	GC113164	Salmonella_enterica	Enteritidis	Enteritidis	Human	Human	blood	Set15aD4_S40
S425	GC114800	Salmonella_enterica	Enteritidis	Enteritidis	Human	Human	feces	Set15aD5_S41
S426	GC134559	Salmonella_enterica	Heidelberg	Heidelberg	Human	Human	feces	Set15aD6_S42
S427	GC134929	Salmonella_enterica	Heidelberg	Heidelberg	Human	Human	feces	Set15aD7_S43
S429	GC117799	Salmonella_enterica	Heidelberg	Heidelberg	Human	Human	feces	Set15aD9_S45
S442	BOX2IN_A3_ISAL42	Salmonella_enterica	-	Newport	Environmental	-	-	Set15bE10_S10
S443	BOX2IN_A5_ISAL43	Salmonella_enterica	Anatum	Newport	Environmental	-	-	Set15bE11_S11
S433	GC138081	Salmonella_enterica	Heidelberg	Heidelberg	Human	Human	blood	Set15bE1_S1
S434	GC126026	Salmonella_enterica	Typhi	Typhi	Human	Human	blood	Set15bE2_S2
S435	GC126606	Salmonella_enterica	Typhi	Typhi	Human	Human	blood	Set15bE3_S3
S437	VB2	Salmonella_enterica	Typhimurium	Typhimurium	Unknown	-	-	Set15bE5_S5
S441	BOx2IN_A1_ISAL41	Salmonella_enterica	Typhimurium	Typhimurium	Environmental	-	-	Set15bE9_S9
S454	691	Salmonella_enterica	-	Hartford	Environmental	-	-	Set15bF10_S22
S455	711	Salmonella_enterica	-	Anatum	Environmental	-	-	Set15bF11_S23
S456	714	Salmonella_enterica	-	Ituri	Environmental	-	-	Set15bF12_S24
S447	BOX2IN_B5_ISAL47	Salmonella_enterica	Newport	Newport	Environmental	-	-	Set15bF3_S15
S450	659	Salmonella_enterica	-	Newport	Environmental	-	-	Set15bF6_S18
S451	674	Salmonella_enterica	-	Anatum	Environmental	-	-	Set15bF7_S19
S452	677	Salmonella_enterica	-	Give	Environmental	-	-	Set15bF8_S20
S453	690	Salmonella_enterica	-	Hartford	Environmental	-	-	Set15bF9_S21
S466	166	Salmonella_enterica	-	Anatum	Environmental	-	-	Set15bG10_S34
S467	532	Salmonella_enterica	-	Anatum	Environmental	-	-	Set15bG11_S35
S468	26DONE	Salmonella_enterica	-	Gaminara	Environmental	-	-	Set15bG12_S36
S457	744	Salmonella_enterica	-	Saintpaul	Environmental	-	-	Set15bG1_S25
S458	745	Salmonella_enterica	-	Anatum	Environmental	-	-	Set15bG2_S26
S460	751	Salmonella_enterica	-	Muenchen	Environmental	-	-	Set15bG4_S28
S461	752	Salmonella_enterica	-	Rubislaw	Environmental	-	-	Set15bG5_S29
S462	753	Salmonella_enterica	-	Norwich	Environmental	-	-	Set15bG6_S30
S463	754	Salmonella_enterica	-	Muenchen	Environmental	-	-	Set15bG7_S31
S464	777	Salmonella_enterica	-	Norwich	Environmental	-	-	Set15bG8_S32
S465	426	Salmonella_enterica	-	Muenchen	Environmental	-	-	Set15bG9_S33
S478	144DONE	Salmonella_enterica	-	Gaminara	Environmental	-	-	Set15bH10_S46
S479	150DONE	Salmonella_enterica	-	Florida	Environmental	-	-	Set15bH11_S47
S480	151_DONE	Salmonella_enterica	-	Florida	Environmental	-	-	Set15bH12_S48
S469	29DONE	Salmonella_enterica	-	Paratyphi_B_var._Java_monophasic	Environmental	-	-	Set15bH1_S37
S470	49DONE	Salmonella_enterica	-	Gaminara	Environmental	-	-	Set15bH2_S38
S471	83DONE	Salmonella_enterica	-	Rubislaw	Environmental	-	-	Set15bH3_S39
S472	92DONE	Salmonella_enterica	-	Anatum	Environmental	-	-	Set15bH4_S40
S473	130DONE	Salmonella_enterica	-	Anatum	Environmental	-	-	Set15bH5_S41
S474	131DONE	Salmonella_enterica	-	Miami	Environmental	-	-	Set15bH6_S42
S475	134DONE	Salmonella_enterica	-	Miami	Environmental	-	-	Set15bH7_S43
S476	136DONE	Salmonella_enterica	-	Muenchen	Environmental	-	-	Set15bH8_S44
S477	140Done	Salmonella_enterica	-	Gaminara	Environmental	-	-	Set15bH9_S45
S155	WLDB-355716079	Salmonella_sp.	-	Oranienburg	Plants_Fruits_Vegetables	Berry	-	Set16aA10_S10
S156	WLDB-355788270	Salmonella_sp.	-	Oranienburg	Plants_Fruits_Vegetables	Berry	-	Set16aA11_S11
S157	WLDB-355788755	Salmonella_sp.	-	Oranienburg	Plants_Fruits_Vegetables	Berry	-	Set16aA12_S12
S146	WLDB-355715769	Salmonella_sp.	-	Oranienburg	Plants_Fruits_Vegetables	Berry	-	Set16aA1_S1
S148	WLDB-355715964	Salmonella_sp.	-	Oranienburg	Plants_Fruits_Vegetables	Berry	-	Set16aA3_S3
S149	WLDB-355715991	Salmonella_sp.	-	Oranienburg	Plants_Fruits_Vegetables	Berry	-	Set16aA4_S4
S150	WLDB-355716009	Salmonella_sp.	-	Oranienburg	Plants_Fruits_Vegetables	Berry	-	Set16aA5_S5
S151	WLDB-355716027	Salmonella_sp.	-	Oranienburg	Plants_Fruits_Vegetables	Berry	-	Set16aA6_S6
S152	WLDB-355716034	Salmonella_sp.	-	Oranienburg	Plants_Fruits_Vegetables	Berry	-	Set16aA7_S7
S153	WLDB-355716048	Salmonella_sp.	-	Oranienburg	Plants_Fruits_Vegetables	Berry	-	Set16aA8_S8
S154	WLDB-355716055	Salmonella_sp.	-	Oranienburg	Plants_Fruits_Vegetables	Berry	-	Set16aA9_S9
S167	UK-1	Salmonella_enterica	Typhimurium	Typhimurium	Animals	-	-	Set16aB10_S22
S168	LT-2	Salmonella_enterica	Typhimurium	Typhimurium	Animals	-	-	Set16aB11_S23
S169	DEF1149	Salmonella_enterica	Typhimurium	Typhimurium	Animals	-	-	Set16aB12_S24
S158	WLDB-355788863	Salmonella_sp.	-	Oranienburg	Plants_Fruits_Vegetables	Berry	-	Set16aB1_S13
S159	Keller	Salmonella_enterica	Typhimurium	Typhimurium	Unknown	-	-	Set16aB2_S14
S160	SL1344	Salmonella_enterica	Typhimurium	Typhimurium	Unknown	-	-	Set16aB3_S15
S161	3b	Salmonella_enterica	Enteritidis	Enteritidis	Unknown	-	-	Set16aB4_S16
S162	SL1344	Salmonella_enterica	Typhimurium	Typhimurium	Unknown	-	-	Set16aB5_S17
S163	14028s	Salmonella_enterica	Typhimurium	Typhimurium	Unknown	-	-	Set16aB6_S18
S164	SL1344	Salmonella_enterica	Typhimurium	Typhimurium	Animals	-	Mouse_passage	Set16aB7_S19
S165	ISP1820	Salmonella_enterica	Typhi	Typhi	Human	Human	-	Set16aB8_S20
S166	14028_S	Salmonella_enterica	Typhimurium	Typhimurium	Animals	-	-	Set16aB9_S21
S485	165DONE	Salmonella_enterica	-	Muenchen	Environmental	-	-	Set16aC11_S35
S486	15	Salmonella_enterica	-	Newport	Environmental	-	-	Set16aC12_S36
S170	DEF1138	Salmonella_enterica	Typhi	Typhi	Human	Human	-	Set16aC1_S25
S171	DEF1148	Salmonella_enterica	Choleraesuis	Choleraesuis	Animals	-	-	Set16aC2_S26
S172	DEF1147	Salmonella_enterica	IIIa	IIIa_18:z4;z32:-	Poultry	-	-	Set16aC3_S27
S173	DEF1146	Salmonella_enterica	Gallinarum	Enteritidis	Poultry	-	-	Set16aC4_S28
S174	DEF1145	Salmonella_enterica	Paratyphi_A	Paratyphi_A	Human	Human	-	Set16aC5_S29
S333	7	Salmonella_enterica	Berta	Berta	Other_food_products	-	cheese	Set16aC6_S30
S481	156DONE	Salmonella_enterica	-	Braenderup	Environmental	-	-	Set16aC7_S31
S482	157DONE	Salmonella_enterica	-	Ituri	Environmental	-	-	Set16aC8_S32
S502	129	Salmonella_enterica	-	Saintpaul	Environmental	-	-	Set16aD11_S47
S503	132	Salmonella_enterica	-	Hartford	Environmental	-	-	Set16aD12_S48
S487	22	Salmonella_enterica	-	Gaminara	Environmental	-	-	Set16aD1_S37
S488	62	Salmonella_enterica	-	IV_1;40:z4;z24:-	Environmental	-	-	Set16aD2_S38
S489	66	Salmonella_enterica	-	Miami	Environmental	-	-	Set16aD3_S39
S490	63	Salmonella_enterica	-	IV_1;40:z4;z24:-	Environmental	-	-	Set16aD4_S40
S491	68	Salmonella_enterica	-	Inverness	Environmental	-	-	Set16aD5_S41
S492	70	Salmonella_enterica	-	IIIb_17:z10:e;n;x;z15	Environmental	-	-	Set16aD6_S42
S493	74	Salmonella_enterica	-	IV_43:z4;z23:-	Environmental	-	-	Set16aD7_S43
S499	113	Salmonella_enterica	-	IIIa_44:z4;z32:-	Environmental	-	-	Set16aD8_S44
S516	217	Salmonella_enterica	-	Anatum	Environmental	-	-	Set16bE11_S11
S517	220	Salmonella_enterica	-	Florida	Environmental	-	-	Set16bE12_S12
S504	143	Salmonella_enterica	-	Redlands	Environmental	-	-	Set16bE1_S1
S506	147	Salmonella_enterica	-	Muenchen	Environmental	-	-	Set16bE2_S2
S507	158	Salmonella_enterica	-	Gaminara	Environmental	-	-	Set16bE3_S3
S508	163	Salmonella_enterica	-	Rubislaw	Environmental	-	-	Set16bE4_S4
S509	168	Salmonella_enterica	-	Gaminara	Environmental	-	-	Set16bE5_S5
S511	192	Salmonella_enterica	-	Baildon	Environmental	-	-	Set16bE6_S6
S512	194	Salmonella_enterica	-	Baildon	Environmental	-	-	Set16bE7_S7
S513	195	Salmonella_enterica	-	Baildon	Environmental	-	-	Set16bE8_S8
S535	435	Salmonella_enterica	-	Newport	Environmental	-	-	Set16bF11_S23
S536	537	Salmonella_enterica	-	Newport	Environmental	-	-	Set16bF12_S24
S519	250	Salmonella_enterica	-	Rubislaw	Environmental	-	-	Set16bF1_S13
S520	274	Salmonella_enterica	-	Nima	Environmental	-	-	Set16bF2_S14
S521	281	Salmonella_enterica	-	Nima	Environmental	-	-	Set16bF3_S15
S523	305	Salmonella_enterica	-	Muenchen	Environmental	-	-	Set16bF4_S16
S524	306	Salmonella_enterica	-	Gaminara	Environmental	-	-	Set16bF5_S17
S525	312	Salmonella_enterica	-	Redlands	Environmental	-	-	Set16bF6_S18
S526	326	Salmonella_enterica	-	Litchfield	Environmental	-	-	Set16bF7_S19
S528	332	Salmonella_enterica	-	Anatum	Environmental	-	-	Set16bF8_S20
S554	1007-5008_E7	Salmonella_enterica	Senftenberg	Senftenberg	Environmental	-	Multistate_Salmonella_in_Cantaloupe_outbreak	Set16bG10_S34
S555	0915-5011_E9	Salmonella_enterica	Senftenberg	Senftenberg	Environmental	-	Multistate_Salmonella_in_Cantaloupe_outbreak	Set16bG11_S35
S556	1011-5011_E10	Salmonella_enterica	Senftenberg	Senftenberg	Environmental	-	Multistate_Salmonella_in_Cantaloupe_outbreak	Set16bG12_S36
S537	543	Salmonella_enterica	-	Redlands	Environmental	-	-	Set16bG1_S25
S539	592	Salmonella_enterica	-	Braenderup	Environmental	-	-	Set16bG2_S26
S540	597	Salmonella_enterica	-	Braenderup	Environmental	-	-	Set16bG3_S27
S541	604	Salmonella_enterica	-	Braenderup	Environmental	-	-	Set16bG4_S28
S543	614	Salmonella_enterica	-	Gaminara	Environmental	-	-	Set16bG5_S29
S545	616	Salmonella_enterica	-	Gaminara	Environmental	-	-	Set16bG6_S30
S546	620	Salmonella_enterica	-	Gaminara	Environmental	-	-	Set16bG7_S31
S552	0916-5008_E6	Salmonella_enterica	Senftenberg	Senftenberg	Environmental	-	Multistate_Salmonella_in_Cantaloupe_outbreak	Set16bG8_S32
S553	0916-5009_E8	Salmonella_enterica	Senftenberg	Senftenberg	Environmental	-	Multistate_Salmonella_in_Cantaloupe_outbreak	Set16bG9_S33
S559	0915-5014_E13	Salmonella_enterica	Senftenberg	Senftenberg	Environmental	-	Multistate_Salmonella_in_Cantaloupe_outbreak	Set16bH1_S37
S560	0916-5014_E14	Salmonella_enterica	Senftenberg	Senftenberg	Environmental	-	Multistate_Salmonella_in_Cantaloupe_outbreak	Set16bH2_S38
S563	1009-5018_E17	Salmonella_enterica	Senftenberg	Senftenberg	Environmental	-	Multistate_Salmonella_in_Cantaloupe_outbreak	Set16bH3_S39
S564	1002_5042_E18	Salmonella_enterica	-	Senftenberg	Environmental	-	Multistate_Salmonella_in_Cantaloupe_outbreak	Set16bH4_S40
S566	BOX1IN_A1_ISAL1	Salmonella_enterica	Newport	Newport	Environmental	-	Multistate_Salmonella_in_Cantaloupe_outbreak	Set16bH5_S41
S568	BOX1IN_A7_ISAL4	Salmonella_enterica	-	Bareilly	Environmental	-	Multistate_Salmonella_in_Cantaloupe_outbreak	Set16bH7_S43
S494	77	Salmonella_enterica	-	Weslaco	Environmental	-	-	Set17aA10_S10
S495	97	Salmonella_enterica	-	Gaminara	Environmental	-	-	Set17aA11_S11
S496	98	Salmonella_enterica	-	Gaminara	Environmental	-	-	Set17aA12_S12
S930	SL1344_delta_invA	Salmonella_enterica	Typhimurium	Typhimurium	Unknown	-	-	Set17aA1_S1
S931	SL1344_delta_sseB	Salmonella_enterica	Typhimurium	Typhimurium	Unknown	-	-	Set17aA2_S2
S932	SL1344_delta_invA_sseB	Salmonella_enterica	Typhimurium	Typhimurium	Unknown	-	-	Set17aA3_S3
S288	2642	Salmonella_enterica	Chester	Chester	Human	Human	-	Set17aA6_S6
S289	2694	Salmonella_enterica	Chester	Chester	Unknown	-	-	Set17aA7_S7
S290	2388	Salmonella_enterica	Chester	Sandiego	Poultry	-	-	Set17aA8_S8
S291	119	Salmonella_enterica	Brandenburg	Brandenburg	Fish_Shellfish	clams	-	Set17aA9_S9
S533	369	Salmonella_enterica	-	Paratyphi_B_var._Java_monophasic	Environmental	-	-	Set17aB10_S22
S534	430	Salmonella_enterica	-	Muenchen	Environmental	-	-	Set17aB11_S23
S538	582	Salmonella_enterica	-	Braenderup	Environmental	-	-	Set17aB12_S24
S497	101	Salmonella_enterica	-	Newport	Environmental	-	-	Set17aB1_S13
S498	111	Salmonella_enterica	-	IIIa_44:z4;z32:-	Environmental	-	-	Set17aB2_S14
S505	145	Salmonella_enterica	-	Norwich	Environmental	-	-	Set17aB3_S15
S510	190	Salmonella_enterica	-	Baildon	Environmental	-	-	Set17aB4_S16
S518	231	Salmonella_enterica	-	Typhimurium	Environmental	-	-	Set17aB5_S17
S522	304	Salmonella_enterica	-	Anatum	Environmental	-	-	Set17aB6_S18
S527	331	Salmonella_enterica	-	Anatum	Environmental	-	-	Set17aB7_S19
S530	341	Salmonella_enterica	-	Anatum	Environmental	-	-	Set17aB8_S20
S531	343	Salmonella_enterica	-	Muenchen	Environmental	-	-	Set17aB9_S21
S561	1009-5014_E15	Salmonella_enterica	Senftenberg	Senftenberg	Environmental	-	Multistate_Salmonella_in_Cantaloupe_outbreak	Set17aC10_S34
S562	0916-5016_E16	Salmonella_enterica	Senftenberg	Senftenberg	Environmental	-	Multistate_Salmonella_in_Cantaloupe_outbreak	Set17aC11_S35
S565	0922-5151	Salmonella_enterica	Senftenberg	Senftenberg	Environmental	-	Multistate_Salmonella_in_Cantaloupe_outbreak	Set17aC12_S36
S542	609	Salmonella_enterica	-	Braenderup	Environmental	-	-	Set17aC1_S25
S544	615	Salmonella_enterica	-	Rubislaw	Environmental	-	-	Set17aC2_S26
S547	0916-5005_E1	Salmonella_enterica	Kouka	Senftenberg	Environmental	-	Multistate_Salmonella_in_Cantaloupe_outbreak	Set17aC3_S27
S548	0926-5007_E2	Salmonella_enterica	Montevideo	Johannesburg	Environmental	-	Multistate_Salmonella_in_Cantaloupe_outbreak	Set17aC4_S28
S549	1010-5007_E3	Salmonella_enterica	-	Montevideo	Environmental	-	Multistate_Salmonella_in_Cantaloupe_outbreak	Set17aC5_S29
S551	0922-5154_E5	Salmonella_enterica	-	Johannesburg	Environmental	-	Multistate_Salmonella_in_Cantaloupe_outbreak	Set17aC7_S31
S557	1012-5012_E11	Salmonella_enterica	Senftenberg	Senftenberg	Environmental	-	Multistate_Salmonella_in_Cantaloupe_outbreak	Set17aC8_S32
S558	0914-5013_E12	Salmonella_enterica	Senftenberg	Senftenberg	Environmental	-	Multistate_Salmonella_in_Cantaloupe_outbreak	Set17aC9_S33
S607	3	Salmonella_enterica	Typhimurium	Anatum	Poultry	Chicken	CHICKEN_RINSE	Set17aD10_S46
S608	4	Salmonella_enterica	Meunster	Typhimurium	Animals	Beef	GROUND_BEEF	Set17aD11_S47
S609	5	Salmonella_enterica	-	Muenster	Poultry	Chicken	CHICKEN_RINSE	Set17aD12_S48
S574	BOX1IN_C1_ISAL10	Salmonella_enterica	Newport	Newport	Environmental	-	Multistate_Salmonella_in_Cantaloupe_outbreak	Set17aD1_S37
S575	BOX1IN_C3_ISAL11	Salmonella_enterica	Newport	Newport	Environmental	-	Multistate_Salmonella_in_Cantaloupe_outbreak	Set17aD2_S38
S600	BOX1IN_H8_ISAL36	Salmonella_enterica	Typhimurium	Typhimurium	Environmental	-	Multistate_Salmonella_in_Cantaloupe_outbreak	Set17aD3_S39
S601	BOX1IN_I1_ISAL37	Salmonella_enterica	Typhimurium	Typhimurium	Environmental	-	Multistate_Salmonella_in_Cantaloupe_outbreak	Set17aD4_S40
S602	BOX1IN_I4_ISAL38	Salmonella_enterica	-	Anatum	Environmental	-	Multistate_Salmonella_in_Cantaloupe_outbreak	Set17aD5_S41
S603	BOX1IN_I5_ISAL39	Salmonella_enterica	Bareilly	Bareilly	Environmental	-	Multistate_Salmonella_in_Cantaloupe_outbreak	Set17aD6_S42
S604	BOX1IN_I7_ISAL40	Salmonella_enterica	-	Newport	Environmental	-	Multistate_Salmonella_in_Cantaloupe_outbreak	Set17aD7_S43
S605	1	Salmonella_enterica	Typhimurium	Typhimurium	Animals	Beef	GROUND_BEEF	Set17aD8_S44
S606	2	Salmonella_enterica	Anatum	Anatum	Animals	Beef	GROUND_BEEF	Set17aD9_S45
S619	15	Salmonella_enterica	Enteritidis	Enteritidis	Unknown	-	OUTBREAK_IN_RAW_ALMONDS	Set17bE10_S10
S620	482	Salmonella_enterica	Newport	Newport	Unknown	-	-	Set17bE11_S11
S621	483	Salmonella_enterica	Newport	Newport	Unknown	-	-	Set17bE12_S12
S610	6	Salmonella_enterica	Anatum	Thompson	Animals	Pork	PORK_SWAB	Set17bE1_S1
S611	7	Salmonella_enterica	Typhimurium	Typhimurium	Unknown	-	-	Set17bE2_S2
S612	8	Salmonella_enterica	Typhimurium	Typhimurium	Unknown	-	-	Set17bE3_S3
S613	9	Salmonella_enterica	Enteritidis	Enteritidis	Unknown	-	-	Set17bE4_S4
S614	10	Salmonella_enterica	Enteritidis	Enteritidis	Unknown	-	-	Set17bE5_S5
S615	11	Salmonella_enterica	Choleraesuis	Choleraesuis	Unknown	-	-	Set17bE6_S6
S616	12	Salmonella_enterica	Choleraesuis	Enteritidis	Unknown	-	-	Set17bE7_S7
S617	13	Salmonella_enterica	Choleraesuis	Enteritidis	Other_food_products	-	Orange_juice	Set17bE8_S8
S618	14	Salmonella_enterica	Choleraesuis	Enteritidis	Other_food_products	-	Orange_juice	Set17bE9_S9
S631	493	Salmonella_enterica	Newport	Newport	Unknown	-	-	Set17bF10_S22
S632	494	Salmonella_enterica	Newport	Newport	Unknown	-	-	Set17bF11_S23
S633	495	Salmonella_enterica	Newport	Newport	Unknown	-	-	Set17bF12_S24
S622	484	Salmonella_enterica	Newport	Newport	Unknown	-	-	Set17bF1_S13
S623	485	Salmonella_enterica	Newport	Typhimurium	Unknown	-	-	Set17bF2_S14
S624	486	Salmonella_enterica	Newport	Newport	Unknown	-	-	Set17bF3_S15
S625	487	Salmonella_enterica	Newport	Newport	Unknown	-	-	Set17bF4_S16
S626	488	Salmonella_enterica	Newport	Newport	Unknown	-	-	Set17bF5_S17
S627	489	Salmonella_enterica	Newport	Newport	Unknown	-	-	Set17bF6_S18
S628	490	Salmonella_enterica	Newport	Newport	Unknown	-	-	Set17bF7_S19
S629	491	Salmonella_enterica	Newport	Newport	Unknown	-	-	Set17bF8_S20
S630	492	Salmonella_enterica	Newport	Newport	Unknown	-	-	Set17bF9_S21
S643	505	Salmonella_enterica	Newport	Saintpaul	Unknown	-	-	Set17bG10_S34
S644	506	Salmonella_enterica	Newport	Braenderup	Unknown	-	-	Set17bG11_S35
S645	GS1	Salmonella_enterica	Enteritidis	Hadar	Unknown	-	-	Set17bG12_S36
S634	496	Salmonella_enterica	Newport	Newport	Unknown	-	-	Set17bG1_S25
S635	497	Salmonella_enterica	Newport	Newport	Unknown	-	-	Set17bG2_S26
S636	498	Salmonella_enterica	Newport	Newport	Unknown	-	-	Set17bG3_S27
S637	499	Salmonella_enterica	Newport	Newport	Unknown	-	-	Set17bG4_S28
S638	500	Salmonella_enterica	Newport	Newport	Unknown	-	-	Set17bG5_S29
S639	501	Salmonella_enterica	Newport	Newport	Unknown	-	-	Set17bG6_S30
S640	502	Salmonella_enterica	Newport	Newport	Unknown	-	-	Set17bG7_S31
S641	503	Salmonella_enterica	Newport	Newport	Unknown	-	-	Set17bG8_S32
S642	504	Salmonella_enterica	Newport	Montevideo	Unknown	-	-	Set17bG9_S33
S659	GC096516	Salmonella_enterica	Paratyphi_B	Paratyphi_B_var._Java	Human	Human	feces	Set17bH10_S46
S660	GC096632	Salmonella_enterica	-	Paratyphi_B_var._Java	Human	Human	feces	Set17bH11_S47
S650	GC073007	Salmonella_enterica	Corvallis	Alachua	Human	Human	-	Set17bH1_S37
S651	GC079952	Salmonella_enterica	Mississippi	Mississippi	Human	Human	feces	Set17bH2_S38
S652	GC088521	Salmonella_enterica	Virchow	Virchow	Human	Human	feces	Set17bH3_S39
S653	GC088795	Salmonella_enterica	Kentucky	Kentucky	Human	Human	feces	Set17bH4_S40
S654	GC089093	Salmonella_enterica	Kentucky	Kentucky	Human	Human	-	Set17bH5_S41
S655	GC089595	Salmonella_enterica	Montevideo	Montevideo	Human	Human	feces	Set17bH6_S42
S656	GC094292	Salmonella_enterica	Mbandaka	Mbandaka	Human	Human	-	Set17bH7_S43
S657	GC094898	Salmonella_enterica	Bovismorbificans	Bovismorbificans	Human	Human	feces	Set17bH8_S44
S658	GC094950	Salmonella_enterica	Sandiego	Sandiego	Human	Human	blood	Set17bH9_S45
S671	GC109029	Salmonella_enterica	Stanley	Stanley	Human	Human	feces	Set18aA10_S10
S672	GC109392	Salmonella_enterica	Paratyphi_B	Paratyphi_B_var._Java	Human	Human	feces	Set18aA11_S11
S673	GC112354	Salmonella_enterica	Dublin	Dublin	Human	Human	feces	Set18aA12_S12
S663	GC102155	Salmonella_enterica	Oranienburg	Oranienburg	Human	Human	blood	Set18aA2_S2
S664	GC105304	Salmonella_enterica	Sandiego	Sandiego	Human	Human	feces	Set18aA3_S3
S665	GC106517	Salmonella_enterica	Virchow	Virchow	Human	Human	blood	Set18aA4_S4
S666	GC106817	Salmonella_enterica	Anatum	Anatum	Human	Human	-	Set18aA5_S5
S667	GC107662	Salmonella_enterica	Kiambu	Kiambu	Human	Human	feces	Set18aA6_S6
S668	GC108065	Salmonella_enterica	Hartford	Hartford	Human	Human	feces	Set18aA7_S7
S669	GC108270	Salmonella_enterica	Hartford	Hartford	Human	Human	feces	Set18aA8_S8
S670	GC108536	Salmonella_enterica	Sandiego	Sandiego	Human	Human	feces	Set18aA9_S9
S683	GC118824	Salmonella_enterica	Sandiego	Sandiego	Human	Human	feces	Set18aB10_S22
S684	GC119200	Salmonella_enterica	-	Paratyphi_B_var._Java_monophasic	Human	Human	feces	Set18aB11_S23
S685	GC119824	Salmonella_enterica	Bareilly	Bareilly	Human	Human	feces	Set18aB12_S24
S674	GC114406	Salmonella_enterica	Manhattan	Manhattan	Human	Human	feces	Set18aB1_S13
S675	GC114667	Salmonella_enterica	-	Paratyphi_B_var._Java	Human	Human	feces	Set18aB2_S14
S676	GC114687	Salmonella_enterica	Corvallis	Corvallis	Human	Human	feces	Set18aB3_S15
S677	GC115077	Salmonella_enterica	Panama	Panama	Human	Human	blood	Set18aB4_S16
S678	GC115549	Salmonella_enterica	Anatum	Anatum	Human	Human	feces	Set18aB5_S17
S679	GC117566	Salmonella_enterica	Bareilly	Bareilly	Human	Human	feces	Set18aB6_S18
S680	GC117574	Salmonella_enterica	Kentucky	Kentucky	Human	Human	feces	Set18aB7_S19
S681	GC118230	Salmonella_enterica	Schwarzengrund	Schwarzengrund	Human	Human	urine	Set18aB8_S20
S682	GC118691	Salmonella_enterica	Paratyphi_B	Paratyphi_B	Human	Human	blood	Set18aB9_S21
S695	GC141632	Salmonella_enterica	Bareilly	Bareilly	Human	Human	-	Set18aC10_S34
S696	GC141857	Salmonella_enterica	Schwarzengrund	Schwarzengrund	Human	Human	feces	Set18aC11_S35
S697	GC141866	Salmonella_enterica	Mississippi	Mississippi	Human	Human	feces	Set18aC12_S36
S686	GC121885	Salmonella_enterica	Sandiego	Sandiego	Human	Human	blood	Set18aC1_S25
S687	GC122352	Salmonella_enterica	Dublin	Dublin	Human	Human	blood	Set18aC2_S26
S688	GC122802	Salmonella_enterica	Weltevreden	Weltevreden	Human	Human	feces	Set18aC3_S27
S689	GC136663	Salmonella_enterica	Corvallis	Corvallis	Human	Human	feces	Set18aC4_S28
S690	GC136898	Salmonella_enterica	Oranienburg	Oranienburg	Human	Human	blood	Set18aC5_S29
S691	GC137566	Salmonella_enterica	Manhattan	Manhattan	Human	Human	feces	Set18aC6_S30
S692	GC139260	Salmonella_enterica	Give	Give	Human	Human	feces	Set18aC7_S31
S693	GC140813	Salmonella_enterica	Uganda	Uganda	Human	Human	feces	Set18aC8_S32
S694	GC141259	Salmonella_enterica	Anatum	Anatum	Human	Human	feces	Set18aC9_S33
S707	GC145440	Salmonella_enterica	Dublin	Dublin	Human	Human	pus	Set18aD10_S46
S708	IVB_36/79	Salmonella_enterica	Agona	Agona	Unknown	-	-	Set18aD11_S47
S709	CDC_B1487	Salmonella_enterica	Anatum	Anatum	Human	Human	-	Set18aD12_S48
S698	GC142603	Salmonella_enterica	Havana	Havana	Human	Human	feces	Set18aD1_S37
S699	GC142957	Salmonella_enterica	Bareilly	Bareilly	Human	Human	feces	Set18aD2_S38
S700	GC143278	Salmonella_enterica	Agona	Agona	Human	Human	-	Set18aD3_S39
S701	GC143546	Salmonella_enterica	Derby	Derby	Human	Human	feces	Set18aD4_S40
S702	GC143559	Salmonella_enterica	Sandiego	Chester	Human	Human	feces	Set18aD5_S41
S703	GC144031	Salmonella_enterica	Oranienburg	Oranienburg	Human	Human	blood	Set18aD6_S42
S704	GC144106	Salmonella_enterica	Sandiego	Sandiego	Human	Human	feces	Set18aD7_S43
S705	GC144376	Salmonella_enterica	Oranienburg	Oranienburg	Human	Human	feces	Set18aD8_S44
S706	GC144891	Salmonella_enterica	Senftenberg	Senftenberg	Human	Human	feces	Set18aD9_S45
S719	NVSL_5618	Salmonella_enterica	Dublin	Dublin	Animals	Cattle	-	Set18bE10_S10
S720	IP_82/3144	Salmonella_enterica	Dublin	Dublin	Animals	Bovine	-	Set18bE11_S11
S721	DMS_3618	Salmonella_enterica	Duisburg	Duisburg	Unknown	-	-	Set18bE12_S12
S710	DMS_2819	Salmonella_enterica	Brandenburg	Brandenburg	Unknown	-	-	Set18bE1_S1
S711	NVSL_6321	Salmonella_enterica	Choleraesuis	Brandenburg	Animals	Swine	-	Set18bE2_S2
S712	IVB_651/79	Salmonella_enterica	Choleraesuis	Choleraesuis	Unknown	-	-	Set18bE3_S3
S713	CDC_3327/54	Salmonella_enterica	Choleraesuis	Choleraesuis	Unknown	-	-	Set18bE4_S4
S714	IP_6562/88	Salmonella_enterica	Choleraesuis	Bareilly	Unknown	-	-	Set18bE5_S5
S715	IP_631_K	Salmonella_enterica	Decatur	Choleraesuis	Unknown	-	-	Set18bE6_S6
S716	NVSL_4111	Salmonella_enterica	Derby	Derby	Poultry	-	-	Set18bE7_S7
S717	NVSL_5558	Salmonella_enterica	Derby	Derby	Animals	Swine	-	Set18bE8_S8
S718	NVSL_5283	Salmonella_enterica	Derby	Derby	Poultry	Turkey	-	Set18bE9_S9
S732	CDC_B3460	Salmonella_enterica	Infantis	Infantis	Human	Human	-	Set18bF11_S23
S733	IVB_385/72	Salmonella_enterica	Infantis	Infantis	Unknown	-	-	Set18bF12_S24
S722	CDC_SSU7998	Salmonella_enterica	Enteritidis	Enteritidis	Unknown	-	-	Set18bF1_S13
S723	IVB_176/82	Salmonella_enterica	Enteritidis	Enteritidis	Unknown	-	-	Set18bF2_S14
S725	IVB_470/82	Salmonella_enterica	Enteritidis	Enteritidis	Unknown	-	-	Set18bF4_S16
S727	CDC_4801/72	Salmonella_enterica	Gallinarum	Enteritidis	Human	Human	-	Set18bF6_S18
S728	DMS_3005	Salmonella_enterica	Haifa	Haifa	Unknown	-	-	Set18bF7_S19
S729	NVSL_7039	Salmonella_enterica	Heidelberg	Heidelberg	Poultry	Chicken	-	Set18bF8_S20
S730	IVB_588/24	Salmonella_enterica	Heidelberg	Heidelberg	Unknown	-	-	Set18bF9_S21
S744	IVB_Bendia	Salmonella_enterica	Panama	Panama	Unknown	-	-	Set18bG11_S35
S745	ATCC_9150	Salmonella_enterica	Paratyphi_A	Paratyphi_A	Unknown	-	-	Set18bG12_S36
S734	CDC_4648/53	Salmonella_enterica	Miami	Miami	Human	Human	-	Set18bG1_S25
S736	CDC_B2131	Salmonella_enterica	Montevideo	Montevideo	Human	Human	-	Set18bG3_S27
S737	CDC_B2604	Salmonella_enterica	Montevideo	Montevideo	Human	Human	-	Set18bG4_S28
S738	ATCC_8388	Salmonella_enterica	Muenchen	Muenchen	Unknown	-	-	Set18bG5_S29
S739	IP_11/88	Salmonella_enterica	Muenchen	Muenchen	Human	Human	-	Set18bG6_S30
S740	IP_25/88	Salmonella_enterica	Muenchen	Muenchen	Human	Human	-	Set18bG7_S31
S741	CDC_B3465	Salmonella_enterica	Newport	Newport	Human	Human	-	Set18bG8_S32
S742	INSP_15	Salmonella_enterica	Newport	Newport	Human	Human	-	Set18bG9_S33
S755	CDC_B2076	Salmonella_enterica	Saintpaul	Saintpaul	Human	Human	-	Set18bH10_S46
S756	CDC_B1400	Salmonella_enterica	Saintpaul	Saintpaul	Human	Human	-	Set18bH11_S47
S757	DMS_1253	Salmonella_enterica	Schwarzengrund	Schwarzengrund	Unknown	-	-	Set18bH12_S48
S746	DMS_155/76	Salmonella_enterica	Paratyphi_B	Paratyphi_B	Human	Human	-	Set18bH1_S37
S747	DMS_106/76	Salmonella_enterica	Paratyphi_B	Paratyphi_B	Other_food_products	-	food	Set18bH2_S38
S748	DMS_83/76	Salmonella_enterica	Paratyphi_B	Paratyphi_B_var._Java	Human	Human	-	Set18bH3_S39
S749	DMS_2471	Salmonella_enterica	Paratyphi_B	Paratyphi_B_var._Java_monophasic	Environmental	-	water	Set18bH4_S40
S752	IVB_Italian_Standard	Salmonella_enterica	Pullorum	Gallinarum	Unknown	-	-	Set18bH7_S43
S753	DMS_3853	Salmonella_enterica	Reading	Reading	Unknown	-	-	Set18bH8_S44
S754	ATCC_10717	Salmonella_enterica	Rubislaw	Rubislaw	Unknown	-	-	Set18bH9_S45
S10	112327	Salmonella_enterica	Enteritidis	Enteritidis	Human	Human	-	Set6aA10_S10
S11	99154	Salmonella_enterica	Enteritidis	Enteritidis	Human	Human	-	Set6aA11_S11
S12	99047	Salmonella_enterica	Enteritidis	Enteritidis	Human	Human	-	Set6aA12_S12
S1	131685	Salmonella_enterica	Hartford	Newport	Human	Human	-	Set6aA1_S1
S2	131174	Salmonella_enterica	Newport	Hartford	Human	Human	-	Set6aA2_S2
S3	97953	Salmonella_enterica	Enteritidis	Enteritidis	Human	Human	-	Set6aA3_S3
S4	97917	Salmonella_enterica	Enteritidis	Enteritidis	Human	Human	-	Set6aA4_S4
S5	112328	Salmonella_enterica	Enteritidis	Enteritidis	Human	Human	-	Set6aA5_S5
S6	99078	Salmonella_enterica	Enteritidis	Enteritidis	Human	Human	-	Set6aA6_S6
S7	112185	Salmonella_enterica	Enteritidis	Enteritidis	Human	Human	-	Set6aA7_S7
S8	97954	Salmonella_enterica	Enteritidis	Enteritidis	Human	Human	-	Set6aA8_S8
S9	112254	Salmonella_enterica	Enteritidis	Enteritidis	Human	Human	-	Set6aA9_S9
S28	190	Salmonella_enterica	Bergen	Molade	Fish_Shellfish	Shrimp	-	Set6aB10_S22
S29	2406	Salmonella_enterica	Broughton	Agona	Poultry	-	-	Set6aB11_S23
S30	1931	Salmonella_enterica	Canada	Ibadan	Other_food_products	-	Chocolate	Set6aB12_S24
S25	1684	Salmonella_enterica	Amager	Amager	Other_food_products	-	animal_feed	Set6aB7_S19
S26	194	Salmonella_enterica	Ball	Ball	Fish_Shellfish	Shrimp	-	Set6aB8_S20
S27	1678	Salmonella_enterica	Banana	Apapa	Other_food_products	-	animal_feed	Set6aB9_S21
S40	185	Salmonella_enterica	Hull	Hull	Fish_Shellfish	conch	-	Set6aC10_S34
S41	2539	Salmonella_enterica	Indikan	Idikan	Nuts_seeds	Sesame	tahini	Set6aC11_S35
S42	166	Salmonella_enterica	Kouka	Senftenberg	Fish_Shellfish	oysters	-	Set6aC12_S36
S32	225	Salmonella_enterica	Chingola	Chingola	Plants_Fruits_Vegetables	Seaweed	-	Set6aC2_S26
S33	217	Salmonella_enterica	Cremieu	Newport	Fish_Shellfish	Eel	-	Set6aC3_S27
S34	100	Salmonella_enterica	Daytona	Infantis	Fish_Shellfish	clams	-	Set6aC4_S28
S35	2372	Salmonella_enterica	Duesseldorf	Albany	Poultry	-	-	Set6aC5_S29
S36	2724	Salmonella_enterica	Elisabethville	Elisabethville	Animals	Agamid	-	Set6aC6_S30
S37	2006	Salmonella_enterica	Falkensee	Agona	Other_food_products	-	rice_seasoning	Set6aC7_S31
S38	2879	Salmonella_enterica	Fresno	Cerro	Other_food_products	-	animal_feed	Set6aC8_S32
S39	1989	Salmonella_enterica	Godesberg	Meleagridis	Nuts_seeds	Sesame	halawa	Set6aC9_S33
S52	136	Salmonella_enterica	Wentworth	Chingola	Fish_Shellfish	cuttlefish	-	Set6aD10_S46
S53	2145	Salmonella_enterica	Westhampton	Senftenberg	Other_food_products	-	animal_feed	Set6aD11_S47
S54	2303	Salmonella_enterica	Weston	Bovismorbificans	Fish_Shellfish	Shrimp	-	Set6aD12_S48
S43	2055	Salmonella_enterica	Luciana	Luciana	Plants_Fruits_Vegetables	Cantaloupe	-	Set6aD1_S37
S44	2789	Salmonella_enterica	Luckenwalde	Bron	Plants_Fruits_Vegetables	Cocoa	beans	Set6aD2_S38
S45	1333	Salmonella_enterica	Orientalis	Orientalis	Nuts_seeds	Alfalfa	seeds	Set6aD3_S39
S46	1934	Salmonella_enterica	Pasing	Mississippi	Other_food_products	-	Chocolate	Set6aD4_S40
S47	1932	Salmonella_enterica	Solt	Orientalis	Plants_Fruits_Vegetables	Cocoa	beans	Set6aD5_S41
S48	1493	Salmonella_enterica	Tado	Corvallis	Other_food_products	-	animal_feed	Set6aD6_S42
S49	210	Salmonella_enterica	Taiping	Litchfield	Fish_Shellfish	fish	-	Set6aD7_S43
S50	2675	Salmonella_enterica	Taksony	Altona	Animals	Ox	-	Set6aD8_S44
S51	2300	Salmonella_enterica	Tyresoe	Lerum	Fish_Shellfish	Shrimp	-	Set6aD9_S45

## Sheet: Suppl. Tab. 2 - Serotypes
	SISTR serotype	Number of isolates (given by SISTR V1.0.2)
	Typhimurium	201
	Enteritidis	200
	Newport	80
	Heidelberg	51
	Oranienburg	49
	Thompson	44
	Muenchen	43
	Infantis	38
	Anatum	38
	Senftenberg	36
	Braenderup	34
	Javiana	28
	Saintpaul	26
	Agona	26
	I_4;[5];12:i:-	25
	Montevideo	24
	Paratyphi_B_var._Java_monophasic	23
	Give	23
	Gaminara	21
	Paratyphi_B_var._Java	20
	Paratyphi_B	20
	Kentucky	20
	Typhi	17
	Hartford	17
	Tennessee	16
	Mississippi	16
	Mbandaka	16
	Rubislaw	15
	Manhattan	15
	Dublin	15
	Schwarzengrund	14
	Poona	14
	Cerro	14
	Brandenburg	14
	Sandiego	13
	Paratyphi_A	13
	Hadar	13
	Bareilly	13
	Muenster	12
	Kiambu	12
	Derby	12
	Berta	12
	Stanley	11
	Havana	11
	Chester	11
	Bredeney	11
	Ohio	10
	Miami	10
	London	10
	Hvittingfoss	10
	Eastbourne	10
	Blockley	10
	Virchow	9
	Liverpool	9
	Litchfield	9
	Bovismorbificans	9
	Alachua	9
	Uganda	8
	Telelkebir	8
	Rissen	8
	Reading	8
	Pomona	8
	Panama	8
	Albany	8
	Choleraesuis	7
	Adelaide	7
	Weltevreden	6
	Szentes	6
	Haifa	6
	Corvallis	6
	Aberdeen	6
	Putten	5
	Oslo	5
	Kottbus	5
	Apapa	5
	Stanleyville	4
	Singapore	4
	Norwich	4
	Meleagridis	4
	Kenya	4
	Baildon	4
	Wien	3
	Redlands	3
	Orientalis	3
	Johannesburg	3
	IV_1;40:z4;z24:-	3
	IIIb_11:k:z53	3
	Florida	3
	Worthington	2
	Paratyphi_C	2
	Nima	2
	Luciana	2
	Kisarawe	2
	Ituri	2
	IIIb_50:r:z:[z67]	2
	IIIb_38:(k):z35	2
	IIIa_44:z4;z32:-	2
	IIIa_42:z4;z23:-	2
	IIIa_18:z4;z32:-	2
	Idikan	2
	Ibadan	2
	Durban	2
	Duisburg	2
	Cubana	2
	Chingola	2
	Arechavaleta	2
	Weslaco	1
	Wandsworth	1
	VI_6;7:z41:1;7	1
	VI_45:a:e;n;x	1
	Richmond	1
	Overschie	1
	Othmarschen	1
	Orion	1
	Napoli	1
	Monschaui	1
	Molade	1
	Minnesota	1
	Lerum	1
	Kedougou	1
	IV_50:g;z51:-	1
	IV_43:z4;z23:-	1
	IV_16:z4;z32:-	1
	Irumu	1
	Inverness	1
	Indiana	1
	IIIb_61:k:1;5;7	1
	IIIb_50:k:z	1
	IIIb_48:z10:e;n;x;z15	1
	IIIb_17:z10:e;n;x;z15	1
	IIIa_62:z36:-	1
	IIIa_53:z4;z23:-	1
	IIIa_44:z4;z23:-	1
	IIIa_41:z4;z23:-	1
	II_58:f;g;t:z6	1
	II_58:d:z8	1
	Hull	1
	Glostrup	1
	Gallinarum	1
	Eschberg	1
	Elisabethville	1
	Ealing	1
	Cotham	1
	Bron	1
	Breda	1
	Bonariensis	1
	Bere	1
	Ball	1
	Amager	1
	Altona	1
	Ago	1
	Agbeni	1
	Abaetetuba	1
		1750

## Sheet: Suppl. Tab. 3 - Put.-plasmids
Scaffold name (Query)	SISTR V1.0.2 serotype	ORI(s)	Mob gene	% GC	Plasmid name (Subject)	Plasmid ID (Subject)	Length (Query)	Length (Subject)	Query coverage per subject (%)
Run19A1_S1.NODE_19_length_64438_cov_13.0634	Saintpaul	IncFII / putative_IncFII	Yes	53.27	Salmonella_enterica_subsp._enterica_serovar_Pomona_str._ATCC_10729_plasmid_pATCC10729_01	NZ_CP019187.1	64438	100629	42
Run19A10_S10.NODE_14_length_107933_cov_5.936	Typhimurium	IncI1	Yes	53.38	Salmonella_enterica_subsp._enterica_strain_FDAARGOS_317_plasmid_unnamed	NZ_CP027409.1	107933	220137	86
Run19A10_S10.NODE_16_length_93845_cov_9.25792	Typhimurium	IncFIB / IncFII	Yes	53.10	Salmonella_enterica_subsp._enterica_serovar_Typhimurium_strain_PIR00538_plasmid_pPIR00538	NZ_CP025556.1	93845	93832	99
Run19A10_S10.NODE_35_length_7964_cov_7.2515	Typhimurium	absent	Yes	46.01	Escherichia_coli_strain_B3804_plasmid_pIFM3804	NC_023329.1	7964	104399	100
Run19A11_S11.NODE_14_length_91906_cov_12.9084	Typhimurium	IncFIB / IncFII	Yes	53.11	Salmonella_enterica_subsp._enterica_strain_16A242_plasmid_unnamed1	NZ_CP020923.1	91906	116677	100
Run19A12_S12.NODE_15_length_91906_cov_10.3521	Typhimurium	IncFIB / IncFII	Yes	53.10	Salmonella_enterica_subsp._enterica_strain_16A242_plasmid_unnamed1	NZ_CP020923.1	91906	116677	100
Run19A2_S2.NODE_17_length_55022_cov_32.9729	Senftenberg	IncN2	Yes	52.52	Escherichia_coli_strain_Ecol_448_plasmid_pEC448_OXA163	NZ_CP015078.1	55022	71170	83
Run19A8_S8.NODE_15_length_91867_cov_12.6218	Typhimurium	IncFIB / IncFII	Yes	53.12	Salmonella_enterica_subsp._enterica_serovar_Typhimurium_strain_RM9437_plasmid_pRM9437	NZ_CP014577.1	91867	93930	100
Run19A9_S9.NODE_13_length_114907_cov_11.9581	Typhimurium	IncI1	Yes	52.93	Salmonella_enterica_subsp._enterica_serovar_Heidelberg_strain_SH14-009_plasmid_pSH14-009_99	NZ_CP016585.1	114907	99473	87
Run19A9_S9.NODE_15_length_91876_cov_9.4462	Typhimurium	IncFIB / IncFII	Yes	53.12	Salmonella_enterica_subsp._enterica_strain_FDAARGOS_317_plasmid_unnamed	NZ_CP027409.1	91876	220137	100
Run19B1_S13.NODE_19_length_81448_cov_10.9106	Choleraesuis	putative_IncB/O/K/Z	Yes	47.34	Salmonella_enterica_strain_SA20075157_plasmid_pSA20075157.1	NZ_CP030218.1	81448	97234	51
Run19B2_S14.NODE_23_length_4193_cov_229.214	Wien	putative_Col8282	No	49.80	Escherichia_coli_strain_MNCRE44_plasmid_pMNCRE44_2	NZ_CP010878.1	4193	4088	92
Run19B2_S14.NODE_24_length_2426_cov_595.688	Wien	putative_ColpVC	No	51.40	Enterobacter_sp._FY-07_plasmid_pAKI40C	NZ_CP012490.1	2426	2324	96
Run19C10_S34.NODE_14_length_91759_cov_14.0719	Typhimurium	IncFIB / IncFII	Yes	53.10	Salmonella_enterica_subsp._enterica_serovar_Typhimurium_strain_13-931_plasmid_pSLT931	NZ_CP016390.1	91759	93855	99
Run19C11_S35.NODE_14_length_93876_cov_13.5338	Typhimurium	IncFIB / IncFII	Yes	53.10	Salmonella_enterica_subsp._enterica_serovar_Typhimurium_strain_FDAARGOS_321_plasmid_unnamed1	NZ_CP022071.1	93876	93862	99
Run19C11_S35.NODE_36_length_2668_cov_314.492	Typhimurium	putative_Col440I	No	46.66	Salmonella_enterica_subsp._enterica_serovar_Typhimurium_strain_UGA14_plasmid_pUGA14_3	NZ_CP021465.1	2668	2576	80
Run19C12_S36.NODE_13_length_91762_cov_11.174	Typhimurium	IncFIB / IncFII	Yes	53.09	Salmonella_enterica_subsp._enterica_serovar_Typhimurium_str._DT2_plasmid_pSLT	NZ_LN999012.1	91762	93844	100
Run19C3_S27.NODE_26_length_60822_cov_13.89	VI_45:a:e;n;x	IncFII / putative_IncFII	Yes	50.37	Salmonella_enterica_subsp._enterica_strain_SA20053897_plasmid_pSA20053897.3	NZ_CP029998.1	60822	61198	54
Run19C3_S27.NODE_37_length_23935_cov_43.7027	VI_45:a:e;n;x	IncFII	No	48.48	Klebsiella_pneumoniae_plasmid_pMET-1	NC_010726.1	23935	41723	65
Run19C4_S28.NODE_29_length_32702_cov_32.7309	VI_6;7:z41:1;7	IncFII / putative_IncFII	No	45.94	Salmonella_enterica_subsp._indica_plasmid_pSARC14-41	NC_019126.1	32702	43577	100
Run19C8_S32.NODE_15_length_91877_cov_14.1664	Typhimurium	IncFIB / IncFII	Yes	53.12	Salmonella_enterica_subsp._enterica_serovar_Typhimurium_strain_RM10607_plasmid_pRM10607	NZ_CP013721.1	91877	93925	100
Run19C9_S33.NODE_15_length_93880_cov_10.398	Typhimurium	IncFIB / IncFII	Yes	53.11	Salmonella_enterica_subsp._enterica_serovar_Typhimurium_strain_FDAARGOS_321_plasmid_unnamed1	NZ_CP022071.1	93880	93862	99
Run19D1_S37.NODE_14_length_93984_cov_17.1803	Typhimurium	IncFIB / IncFII	Yes	53.12	Salmonella_enterica_subsp._enterica_serovar_Typhimurium_strain_CFSAN018746_plasmid_pGMI14-001	NZ_CP028200.1	93984	93933	99
Run19D1_S37.NODE_16_length_87373_cov_26.765	Typhimurium	IncI1	Yes	50.13	Salmonella_enterica_subsp._enterica_strain_FDAARGOS_320_plasmid_unnamed1	NZ_CP027415.1	87373	113066	72
Run19D10_S46.NODE_17_length_94051_cov_10.9166	Typhimurium	IncFIB / IncFII	Yes	53.12	Salmonella_enterica_subsp._enterica_serovar_Typhimurium_strain_CFSAN018746_plasmid_pGMI14-001	NZ_CP028200.1	94051	93933	99
Run19D10_S46.NODE_39_length_2438_cov_136.49	Typhimurium	putative_Col440I	No	49.22	Yersinia_enterocolitica_29807_plasmid_p29807	NC_005570.1	2438	2682	10
Run19D11_S47.NODE_14_length_88204_cov_13.5174	Typhimurium	IncI1	Yes	50.12	Salmonella_enterica_subsp._enterica_serovar_Typhimurium_str._SL1344_plasmid_pCol1B9_SL1344_complete_sequence	NC_017718.1	88204	86908	99
Run19D11_S47.NODE_16_length_51147_cov_29.9304	Typhimurium	putative_IncP1	Yes	61.14	Thauera_aromatica_K172_plasmid_pKJK172	NZ_CP028340.1	51147	53761	95
Run19D11_S47.NODE_17_length_50074_cov_7.37642	Typhimurium	IncFII	Yes	49.42	Escherichia_coli_FAP1_plasmid_unnamed_1	NZ_CP009579.1	50074	141804	70
Run19D11_S47.NODE_23_length_30507_cov_32.852	Typhimurium	absent	Yes	41.08	Escherichia_coli_strain_FDAARGOS_433_plasmid_unnamed5	NZ_CP023905.1	30507	35225	79
Run19D11_S47.NODE_27_length_5758_cov_48.0252	Typhimurium	putative_ColRNAI	Yes	47.59	Escherichia_coli_JJ1887_plasmid_pJJ1887-3	NZ_CP014319.1	5758	5631	100
Run19D11_S47.NODE_29_length_2103_cov_219.418	Typhimurium	ColpVC	No	56.35	Salmonella_enterica_subsp._enterica_serovar_Enteritidis_plasmid_pVCM01	NC_019127.1	2103	1981	77
Run19D12_S48.NODE_14_length_91883_cov_11.5231	Typhimurium	IncFIB / IncFII	Yes	53.12	Salmonella_enterica_subsp._enterica_serovar_Typhimurium_str._USDA-ARS-USMARC-1898_plasmid_pSTY2-1898	NZ_CP014973.1	91883	93960	100
Run19D12_S48.NODE_16_length_90279_cov_12.5076	Typhimurium	IncI1	Yes	50.30	Escherichia_coli_FAP1_plasmid_unnamed_2_sequence	NZ_CP009580.1	90279	129463	98
Run19D12_S48.NODE_22_length_42279_cov_19.1435	Typhimurium	absent	Yes	45.30	Escherichia_coli_strain_YDC107_plasmid_pYDC107_41	NZ_CP025711.1	42279	41544	95
Run19D2_S38.NODE_14_length_93878_cov_13.5202	Typhimurium	IncFIB / IncFII	Yes	53.10	Salmonella_enterica_subsp._enterica_serovar_Typhimurium_strain_FDAARGOS_321_plasmid_unnamed1	NZ_CP022071.1	93878	93862	99
Run19D2_S38.NODE_19_length_80352_cov_11.3703	Typhimurium	IncI1	Yes	50.14	Escherichia_coli_strain_E17.16_plasmid_pE17.16	NC_024975.1	80352	101321	90
Run19D2_S38.NODE_42_length_3483_cov_111.42	Typhimurium	putative_Col440I	No	47.14	Salmonella_enterica_subsp._enterica_serovar_Derby_plasmid_pSD4.6	NC_019135.1	3483	4664	12
Run19D3_S39.NODE_15_length_91742_cov_18.6516	Typhimurium	IncFIB / IncFII	Yes	53.10	Salmonella_enterica_subsp._enterica_serovar_Typhimurium_str._SL1344_plasmid_pSLT_SL1344_complete_sequence	NC_017720.1	91742	93842	100
Run19D4_S40.NODE_15_length_91748_cov_15.5426	Typhimurium	IncFIB / IncFII	Yes	53.10	Salmonella_enterica_subsp._enterica_serovar_Typhimurium_str._SL1344_plasmid_pSLT_SL1344_complete_sequence	NC_017720.1	91748	93842	100
Run19D5_S41.NODE_15_length_91754_cov_16.5343	Typhimurium	IncFIB / IncFII	Yes	53.10	Salmonella_enterica_subsp._enterica_serovar_Typhimurium_strain_SO2_plasmid_pSO2_STV	NZ_CP014357.1	91754	93837	100
Run19D6_S42.NODE_15_length_91777_cov_17.0885	Typhimurium	IncFIB / IncFII	Yes	53.10	Salmonella_enterica_subsp._enterica_serovar_Typhimurium_isolate_STMU2UK_genome_assembly	NZ_LT855377.1	91777	93862	100
Run19D6_S42.NODE_31_length_5259_cov_160.848	Typhimurium	Col156	No	46.55	Salmonella_enterica_subsp._enterica_serovar_Heidelberg_strain_N13-01290_plasmid_pN13-01290_3-3	NZ_CP012935.1	5259	3905	64
Run19D6_S42.NODE_34_length_3483_cov_209.019	Typhimurium	putative_Col440I	No	46.60	Escherichia_coli_strain_Ecol_545_plasmid_pEC545_5	NZ_CP018971.1	3483	3164	14
Run19D7_S43.NODE_16_length_93938_cov_11.9947	Typhimurium	IncFIB / IncFII	Yes	53.09	Salmonella_enterica_subsp._enterica_serovar_Enteritidis_strain_92-0392_plasmid_pSE92-0392	NZ_CP018658.1	93938	94039	99
Run19D7_S43.NODE_34_length_3494_cov_156.891	Typhimurium	putative_Col440I	No	46.59	Escherichia_coli_plasmid_pAm08CD7339	NC_019054.1	3494	7339	23
Run19D8_S44.NODE_16_length_93935_cov_15.8802	Typhimurium	IncFIB / IncFII	Yes	53.12	Salmonella_enterica_subsp._enterica_serovar_Typhimurium_strain_CFSAN018746_plasmid_pGMI14-001	NZ_CP028200.1	93935	93933	99
Run19D9_S45.NODE_17_length_93972_cov_8.26317	Typhimurium	IncFIB / IncFII	Yes	53.12	Salmonella_enterica_subsp._enterica_serovar_Typhimurium_strain_CFSAN018746_plasmid_pGMI14-001	NZ_CP028200.1	93972	93933	99
Run19D9_S45.NODE_39_length_3689_cov_272.662	Typhimurium	putative_Col440I	No	42.99	Salmonella_enterica_subsp._enterica_serovar_Newport_str._SL254_plasmid_pSL254_3	NC_011079.1	3689	3605	94
Run19E1_S49.NODE_14_length_94383_cov_20.2426	Typhimurium	IncI1	Yes	50.04	Salmonella_enterica_subsp._enterica_serovar_Heidelberg_str._SL476_plasmid_pSL476_91	NC_011081.1	94383	91374	94
Run19E1_S49.NODE_15_length_94001_cov_19.027	Typhimurium	IncFIB / IncFII	Yes	53.12	Salmonella_enterica_subsp._enterica_serovar_Typhimurium_strain_CFSAN018746_plasmid_pGMI14-001	NZ_CP028200.1	94001	93933	99
Run19E1_S49.NODE_23_length_41782_cov_30.2455	Typhimurium	absent	Yes	45.35	Escherichia_coli_strain_YDC107_plasmid_pYDC107_41	NZ_CP025711.1	41782	41544	98
Run19E1_S49.NODE_38_length_1636_cov_1.13784	Typhimurium	absent	Yes	61.86	Aeromonas_salmonicida_subsp._salmonicida_pAsal1_plasmid	NC_004338.1	1636	6371	100
Run19E10_S58.NODE_20_length_73745_cov_17.972	Typhimurium	IncFIA / IncFII	Yes	51.75	Escherichia_coli_strain_Ecol_422_plasmid_pEC422_2	NZ_CP018960.1	73745	73206	41
Run19E10_S58.NODE_29_length_14440_cov_18.6359	Typhimurium	Col156	No	48.41	Escherichia_coli_strain_PA45B_plasmid_pPA45B	NZ_CP021289.1	14440	147172	100
Run19E10_S58.NODE_32_length_8142_cov_18.3919	Typhimurium	IncFIB	No	44.26	Escherichia_coli_strain_51008369SK1_plasmid_p51008369SK1_E	NZ_CP029978.1	8142	99465	98
Run19E10_S58.NODE_35_length_4720_cov_174.966	Typhimurium	putative_ColRNAI	Yes	50.36	Salmonella_enterica_subsp._enterica_strain_SA20064858_plasmid_pSA20064858.2	NZ_CP030004.1	4720	4593	100
Run19E10_S58.NODE_38_length_4209_cov_8.85669	Typhimurium	putative_Col8282	No	49.44	Escherichia_coli_strain_MCJCHV-1_plasmid_pNMEC-O75C	NZ_CP030114.1	4209	4082	100
Run19E11_S59.NODE_11_length_102510_cov_11.0157	Typhimurium	absent	Yes	51.47	Salmonella_enterica_subsp._enterica_serovar_Rubislaw_str._ATCC_10717_plasmid_pATCC10717	NZ_CP019193.1	102510	196866	16
Run19E12_S60.NODE_14_length_101796_cov_21.1028	Typhimurium	IncI1	Yes	51.35	Salmonella_enterica_subsp._enterica_strain_FDAARGOS_317_plasmid_unnamed	NZ_CP027409.1	101796	220137	98
Run19E12_S60.NODE_15_length_93949_cov_13.2801	Typhimurium	IncFIB / IncFII	Yes	53.12	Salmonella_enterica_subsp._enterica_serovar_Typhimurium_strain_CFSAN018746_plasmid_pGMI14-001	NZ_CP028200.1	93949	93933	99
Run19E2_S50.NODE_14_length_93967_cov_15.4865	Typhimurium	IncFIB / IncFII	Yes	53.13	Salmonella_enterica_subsp._enterica_serovar_Typhimurium_strain_CFSAN018746_plasmid_pGMI14-001	NZ_CP028200.1	93967	93933	99
Run19E2_S50.NODE_16_length_82440_cov_21.8159	Typhimurium	IncI1	Yes	50.08	Salmonella_enterica_subsp._enterica_serovar_Newport_str._CVM_22462_plasmid_pCVM22462	NZ_CP009566.1	82440	94725	93
Run19E3_S51.NODE_16_length_94043_cov_20.5693	Typhimurium	IncI1	Yes	50.05	Salmonella_enterica_subsp._enterica_serovar_Heidelberg_str._SL476_plasmid_pSL476_91	NC_011081.1	94043	91374	95
Run19E3_S51.NODE_17_length_91879_cov_15.573	Typhimurium	IncFIB / IncFII	Yes	53.12	Salmonella_enterica_subsp._enterica_serovar_Typhimurium_str._USDA-ARS-USMARC-1898_plasmid_pSTY2-1898	NZ_CP014973.1	91879	93960	100
Run19E4_S52.NODE_15_length_93872_cov_16.4581	Typhimurium	IncFIB / IncFII	Yes	53.12	Salmonella_enterica_subsp._enterica_serovar_Typhimurium_strain_CFSAN018746_plasmid_pGMI14-001	NZ_CP028200.1	93872	93933	99
Run19E5_S53.NODE_15_length_91877_cov_17.9163	Typhimurium	IncFIB / IncFII	Yes	53.12	Salmonella_enterica_subsp._enterica_serovar_Typhimurium_strain_RM10607_plasmid_pRM10607	NZ_CP013721.1	91877	93925	100
Run19E6_S54.NODE_41_length_3678_cov_1.8178	Typhimurium	absent	Yes	52.99	Salmonella_enterica_subsp._enterica_serovar_Newport_plasmid_pSN11/00Kan	NC_014003.1	3678	5698	94
Run19E7_S55.NODE_16_length_91736_cov_12.915	Typhimurium	IncFIB / IncFII	Yes	53.09	Salmonella_enterica_subsp._enterica_serovar_Typhimurium_str._SL1344_plasmid_pSLT_SL1344_complete_sequence	NC_017720.1	91736	93842	100
Run19E7_S55.NODE_32_length_8401_cov_324.383	Typhimurium	putative_ColRNAI	Yes	47.24	Salmonella_enterica_subsp._enterica_serovar_Derby_str._T12_plasmid_pST12_DNA	NC_022376.1	8401	8275	100
Run19E8_S56.NODE_17_length_91859_cov_19.9326	Typhimurium	IncFIB / IncFII	Yes	53.12	Salmonella_enterica_subsp._enterica_serovar_Typhimurium_str._LT2_plasmid_pSLT	NC_003277.2	91859	93933	100
Run19E8_S56.NODE_23_length_58855_cov_30.8563	Typhimurium	IncI2	Yes	42.63	Salmonella_enterica_subsp._diarizonae_strain_11-01854_plasmid_unnamed2	NZ_CP011294.1	58855	57955	71
Run19E8_S56.NODE_33_length_8815_cov_193.338	Typhimurium	IncQ1	Yes	60.77	Salmonella_enterica_subsp._enterica_serovar_Typhimurium_str._SL1344_plasmid_pRSF1010_SL1344_complete_sequence	NC_017719.1	8815	8688	100
Run19E9_S57.NODE_15_length_91768_cov_8.83696	Typhimurium	IncFIB / IncFII	Yes	53.10	Salmonella_enterica_subsp._enterica_serovar_Typhimurium_isolate_STMU2UK_genome_assembly	NZ_LT855377.1	91768	93862	100
Run20A12_S12.NODE_19_length_87930_cov_8.08975	Paratyphi_B_var._Java_monophasic	IncI1	Yes	49.76	Escherichia_coli_strain_D3_plasmid_B	NZ_CP010142.1	87930	90974	92
Run20A3_S3.NODE_15_length_91710_cov_17.3671	Paratyphi_B	IncI1	Yes	50.54	Escherichia_coli_strain_14EC033_plasmid_p14EC033e	NZ_CP024152.1	91710	87351	90
Run20B10_S22.NODE_11_length_108367_cov_23.7958	Muenchen	IncI1	Yes	50.03	Salmonella_enterica_subsp._enterica_serovar_Kentucky_plasmid_pCS0010A_95	NC_019104.1	108367	95175	74
Run20B10_S22.NODE_20_length_5042_cov_207.829	Muenchen	putative_Col440I	No	43.38	Klebsiella_pneumoniae_strain_INF125-sc-2279943_plasmid_unnamed2	NZ_CP031797.1	5042	4269	36
Run20B12_S24.NODE_17_length_5182_cov_115.481	Manhattan	putative_ColRNAI	Yes	49.58	Salmonella_enteritidis_plasmid_pC	NC_003457.1	5182	5269	59
Run20B4_S16.NODE_14_length_6062_cov_148.661	Muenchen	putative_Col440I	Yes	49.70	Klebsiella_pneumoniae_strain_FDAARGOS_436_plasmid_unnamed_map_unlocalized	NZ_CP023911.1	6062	5204	42
Run20B4_S16.NODE_15_length_5788_cov_187.304	Muenchen	putative_ColRNAI	Yes	46.30	Salmonella_choleraesuis_79500_plasmid_pSFD10	NC_003079.1	5788	4091	56
Run20B5_S17.NODE_17_length_44008_cov_27.6272	Muenchen	absent	Yes	45.08	Escherichia_coli_strain_YDC107_plasmid_pYDC107_41	NZ_CP025711.1	44008	41544	82
Run20B5_S17.NODE_18_length_43624_cov_14.5522	Muenchen	IncFIA	No	51.19	Escherichia_coli_strain_Ecol_422_plasmid_pEC422_2	NZ_CP018960.1	43624	73206	65
Run20B5_S17.NODE_22_length_22372_cov_14.618	Muenchen	IncFII	Yes	52.02	Escherichia_coli_strain_DA33137_plasmid_pDA33137-178	NZ_CP029580.1	22372	178078	76
Run20B5_S17.NODE_24_length_14641_cov_14.9099	Muenchen	IncFIB	No	49.74	Escherichia_coli_strain_LS4_plasmid_p1LS4	NZ_CP024718.1	14641	111779	100
Run20B5_S17.NODE_26_length_8815_cov_231.866	Muenchen	IncQ1	Yes	60.86	Salmonella_enterica_subsp._enterica_serovar_Typhimurium_str._SL1344_plasmid_pRSF1010_SL1344_complete_sequence	NC_017719.1	8815	8688	100
Run20B6_S18.NODE_14_length_66453_cov_14.3148	Muenchen	IncFIA / IncFII	Yes	51.51	Escherichia_coli_strain_CCUG_70745_plasmid_pEco70745_1	NZ_CP023259.1	66453	107423	63
Run20B6_S18.NODE_18_length_19478_cov_13.8889	Muenchen	IncFIB	No	51.61	Escherichia_coli_strain_LS4_plasmid_p1LS4	NZ_CP024718.1	19478	111779	100
Run20B6_S18.NODE_20_length_8815_cov_216.51	Muenchen	IncQ1	Yes	60.96	Escherichia_coli_plasmid_RSF1010	NC_001740.1	8815	8684	100
Run20B6_S18.NODE_23_length_5118_cov_1.88159	Muenchen	putative_Col440I	No	43.81	Klebsiella_pneumoniae_strain_INF125-sc-2279943_plasmid_unnamed2	NZ_CP031797.1	5118	4269	26
Run20B7_S19.NODE_30_length_4785_cov_264.309	Muenchen	absent	Yes	52.33	Salmonella_enterica_enterica_sv_Berta_plasmid_pBERT	NC_001848.1	4785	4656	100
Run20B8_S20.NODE_11_length_101935_cov_14.9044	Muenchen	putative_IncFII	Yes	50.05	Salmonella_enterica_subsp._enterica_serovar_Minnesota_strain_CFSAN017963_plasmid_pCFSAN017963_01	NZ_CP017721.1	101935	280421	99
Run20F1_S61.NODE_16_length_101001_cov_20.7692	Typhimurium	IncI1	Yes	51.41	Salmonella_enterica_subsp._enterica_serovar_Heidelberg_strain_SH14-009_plasmid_pSH14-009_99	NZ_CP016585.1	101001	99473	93
Run20F1_S61.NODE_18_length_91865_cov_18.3278	Typhimurium	IncFIB / IncFII	Yes	53.12	Salmonella_enterica_subsp._enterica_serovar_Typhimurium_strain_RM10607_plasmid_pRM10607	NZ_CP013721.1	91865	93925	100
Run20F10_S70.NODE_18_length_93957_cov_18.8667	Typhimurium	IncFIB / IncFII	Yes	53.13	Salmonella_enterica_subsp._enterica_serovar_Typhimurium_strain_CFSAN018746_plasmid_pGMI14-001	NZ_CP028200.1	93957	93933	99
Run20F10_S70.NODE_36_length_4372_cov_249.339	Typhimurium	putative_Col440I	Yes	53.55	Salmonella_enterica_subsp._enterica_serovar_Heidelberg_strain_SA01AB09084001_plasmid_pSA01AB09084001_4	NZ_CP016532.1	4372	4245	100
Run20F11_S71.NODE_15_length_91906_cov_14.6918	Typhimurium	IncFIB / IncFII	Yes	53.10	Salmonella_enterica_subsp._enterica_strain_16A242_plasmid_unnamed1	NZ_CP020923.1	91906	116677	100
Run20F12_S72.NODE_23_length_52751_cov_20.0288	Saintpaul	absent	Yes	51.61	Escherichia_coli_strain_B3804_plasmid_pIFM3804	NC_023329.1	52751	104399	95
Run20F12_S72.NODE_26_length_32390_cov_21.1229	Saintpaul	IncI1	Yes	47.89	Escherichia_coli_strain_strain_Z247_plasmid_p2474-3	NZ_CP021208.1	32390	86725	73
Run20F2_S62.NODE_15_length_94086_cov_16.0996	Typhimurium	IncFIB / IncFII	Yes	53.11	Salmonella_enterica_strain_DA34827_plasmid_pDA34827-94	NZ_CP029594.1	94086	94034	99
Run20F3_S63.NODE_15_length_91775_cov_21.9691	Typhimurium	IncFIB / IncFII	Yes	53.09	Salmonella_enterica_subsp._enterica_serovar_Typhimurium_isolate_STMU2UK_genome_assembly	NZ_LT855377.1	91775	93862	100
Run20F3_S63.NODE_35_length_3819_cov_194.66	Typhimurium	absent	Yes	50.07	Salmonella_enterica_subsp._enterica_serovar_Typhimurium_strain_UGA14_plasmid_pUGA14_4	NZ_CP021466.1	3819	1995	1
Run20F4_S64.NODE_16_length_91733_cov_18.7167	Typhimurium	IncFIB / IncFII	Yes	53.09	Salmonella_enterica_subsp._enterica_serovar_Typhimurium_strain_VNP20009_plasmid_pSLT_VNP20009	NZ_CP008745.1	91733	93833	100
Run20F5_S65.NODE_15_length_91892_cov_17.9812	Typhimurium	IncFIB / IncFII	Yes	53.11	Salmonella_enterica_subsp._enterica_serovar_Typhimurium_strain_RM10607_plasmid_pRM10607	NZ_CP013721.1	91892	93925	100
Run20F6_S66.NODE_21_length_58641_cov_10.0689	Typhimurium	IncFIB	No	52.11	Salmonella_enterica_subsp._enterica_serovar_Typhimurium_strain_RM9437_plasmid_pRM9437	NZ_CP014577.1	58641	93930	99
Run20F6_S66.NODE_26_length_35540_cov_9.54621	Typhimurium	IncFII	Yes	54.71	Salmonella_enterica_subsp._enterica_strain_FDAARGOS_320_plasmid_unnamed2	NZ_CP027413.1	35540	93832	99
Run20F6_S66.NODE_37_length_3594_cov_3.01558	Typhimurium	putative_Col440I	Yes	51.56	Salmonella_enterica_subsp._enterica_serovar_Heidelberg_strain_SA01AB09084001_plasmid_pSA01AB09084001_4	NZ_CP016532.1	3594	4245	100
Run20F8_S68.NODE_16_length_98591_cov_18.5677	Typhimurium	IncI1	Yes	51.56	Escherichia_coli_strain_O78-789_plasmid_pAPEC-O78-2	NZ_CP010317.1	98591	106397	73
Run20F8_S68.NODE_38_length_3736_cov_94.9027	Typhimurium	putative_ColRNAI	Yes	42.67	Salmonella_enterica_subsp._enterica_serovar_Typhimurium_var._5-_str._CFSAN001921_plasmid_unnamed	NC_021816.1	3736	3609	100
Run20F9_S69.NODE_36_length_3736_cov_225.726	Typhimurium	putative_ColRNAI	Yes	42.85	Escherichia_coli_strain_CCUG_70745_plasmid_pEco70745_3	NZ_CP023261.1	3736	3735	100
Run20G10_S82.NODE_16_length_37824_cov_45.8064	Heidelberg	IncX1	Yes	41.16	Salmonella_enterica_subsp._enterica_serovar_Heidelberg_strain_AMR588-04-00437_plasmid_pAMR588-04-00437_37	NZ_CP016578.1	37824	37697	100
Run20G11_S83.NODE_17_length_93224_cov_21.1526	Heidelberg	absent	Yes	52.53	Photobacterium_damselae_subsp._piscicida_plasmid_pP99-018	NC_008612.1	93224	150157	64
Run20G11_S83.NODE_19_length_88457_cov_60.2959	Heidelberg	IncI1	Yes	49.99	Escherichia_coli_strain_AR_0006_plasmid_tig00000311	NZ_CP024854.1	88457	96413	76
Run20G11_S83.NODE_21_length_41748_cov_21.2061	Heidelberg	IncA/C2	No	50.68	Salmonella_enterica_subsp._enterica_serovar_Corvallis_strain_12-01738_plasmid_pSE12-01738-2	NZ_CP027679.1	41748	177190	95
Run20G11_S83.NODE_29_length_2217_cov_508.601	Heidelberg	Col(BS512)	No	47.23	Escherichia_coli_strain_AMA1167_plasmid_pAMA1167-4	NZ_CP024803.1	2217	2088	100
Run20G12_S84.NODE_15_length_82348_cov_28.08	Heidelberg	absent	Yes	51.41	Salmonella_enterica_subsp._enterica_serovar_Typhimurium_strain_9134_plasmid_p9134	NC_023275.1	82348	133802	95
Run20G12_S84.NODE_20_length_26294_cov_29.6637	Heidelberg	IncI1	Yes	49.10	Salmonella_enterica_strain_SA20025921_plasmid_pSA20025921.2	NZ_CP030216.1	26294	104420	72
Run20G4_S76.NODE_11_length_106576_cov_22.974	Saintpaul	IncFIB	No	50.99	Salmonella_enterica_subsp._enterica_serovar_Stanleyville_str._CFSAN000624_strain_SARB61_plasmid_pSARB26_01	NZ_CP017724.1	106576	106449	100
Run20G4_S76.NODE_15_length_52729_cov_69.8881	Saintpaul	IncFII	Yes	51.45	Salmonella_enterica_subsp._enterica_serovar_Stanleyville_str._CFSAN000624_strain_SARB61_plasmid_pSARB26_03	NZ_CP017726.1	52729	58302	100
Run20G4_S76.NODE_18_length_26483_cov_47.4987	Saintpaul	IncN	Yes	53.39	Salmonella_enterica_subsp._enterica_serovar_Stanleyville_str._CFSAN000624_strain_SARB61_plasmid_pSARB26_02	NZ_CP017725.1	26483	49762	100
Run20G4_S76.NODE_25_length_3384_cov_379.943	Saintpaul	putative_Col440I	No	46.96	Escherichia_coli_strain_M10_plasmid_E	NZ_CP010205.1	3384	3258	100
Run20G5_S77.NODE_19_length_9756_cov_147.905	Saintpaul	putative_ColRNAI	Yes	50.28	Escherichia_coli_isolate_Co6114_plasmid_pC06114_6	NZ_CP016040.1	9756	4634	96
Run20G5_S77.NODE_8_length_170547_cov_17.6661	Saintpaul	IncHI2A / IncHI2	Yes	44.52	Escherichia_coli_strain_AMSHJX01_plasmid_pAMSH1	NZ_CP030940.1	170547	257394	93
Run20G6_S78.NODE_22_length_2448_cov_265.517	Saintpaul	Col156	No	53.27	Salmonella_enteritidis_plasmid_pP	NC_003455.1	2448	4301	44
Run20G6_S78.NODE_8_length_176930_cov_14.2344	Saintpaul	IncHI2A / IncHI2	Yes	44.57	Escherichia_coli_strain_AMSHJX01_plasmid_pAMSH1	NZ_CP030940.1	176930	257394	94
Run20G7_S79.NODE_19_length_64438_cov_16.7802	Saintpaul	IncFII / putative_IncFII	Yes	53.27	Salmonella_enterica_subsp._enterica_serovar_Pomona_str._ATCC_10729_plasmid_pATCC10729_01	NZ_CP019187.1	64438	100629	42
Run20G8_S80.NODE_16_length_37824_cov_46.2365	Heidelberg	IncX1	Yes	41.16	Salmonella_enterica_subsp._enterica_serovar_Heidelberg_strain_AMR588-04-00437_plasmid_pAMR588-04-00437_37	NZ_CP016578.1	37824	37697	100
Run20G9_S81.NODE_16_length_37824_cov_24.0534	Heidelberg	IncX1	Yes	41.19	Salmonella_enterica_subsp._enterica_serovar_Heidelberg_strain_AMR588-04-00435_plasmid_pAMR588-04-00435_37	NZ_CP016575.1	37824	37697	100
Run20H1_S85.NODE_19_length_8287_cov_141.506	Heidelberg	putative_ColRNAI	Yes	47.07	Salmonella_enterica_subsp._enterica_serovar_Derby_str._T12_plasmid_pST12_DNA	NC_022376.1	8287	8275	100
Run20H1_S85.NODE_20_length_6660_cov_89.597	Heidelberg	putative_ColRNAI	Yes	48.62	Escherichia_coli_strain_210205630_plasmid_pSLy5	NZ_CP015917.1	6660	8972	99
Run20H3_S87.NODE_14_length_143758_cov_32.7869	Heidelberg	IncHI2A / IncHI2	No	47.33	Salmonella_enterica_subsp._enterica_serovar_Typhimurium_strain_UGA14_plasmid_pUGA14_1	NZ_CP021463.1	143758	352906	55
Run20H4_S88.NODE_9_length_257023_cov_21.6821	Heidelberg	IncHI2A / IncHI2	Yes	45.03	Salmonella_enterica_subsp._enterica_serovar_Senftenberg_str._361154004_plasmid_unnamed	NZ_CP029037.1	257023	319930	87
Run20H5_S89.NODE_21_length_4050_cov_166.934	Heidelberg	putative_ColRNAI	No	46.10	Salmonella_enterica_subsp._enterica_strain_SA972816_plasmid_p3K	NZ_CP007488.1	4050	3208	23
Run20H5_S89.NODE_22_length_2223_cov_176.317	Heidelberg	ColpVC	No	55.38	Escherichia_coli_strain_APEC_O2-211_plasmid_pAPEC-O2-211C	NZ_CP030793.1	2223	2096	100
Run21C10_S34.NODE_19_length_39567_cov_21.814	Haifa	putative_pSL483	No	40.06	Escherichia_coli_strain_M8_plasmid_B	NZ_CP010193.1	39567	40584	99
Run21C12_S36.NODE_46_length_7012_cov_9.74336	Typhimurium	IncFII	No	45.52	Escherichia_coli_strain_14EC007_plasmid_p14EC007b	NZ_CP024133.1	7012	190293	100
Run21C12_S36.NODE_51_length_3499_cov_55.5255	Typhimurium	absent	Yes	55.19	Salmonella_enterica_subsp._enterica_serovar_Anatum_strain_GT-01_plasmid_PDM03	NZ_CP013223.1	3499	3371	100
Run21C3_S27.NODE_14_length_30768_cov_32.9005	Give	IncR	No	52.43	Escherichia_coli_strain_AR_0011_plasmid_tig00001069_pilon	NZ_CP024857.1	30768	76680	72
Run21C5_S29.NODE_18_length_63306_cov_24.2158	Hartford	IncFII / putative_IncFII	No	45.52	Salmonella_enterica_subsp._enterica_strain_SA20141895_plasmid_pSA20141895.1	NZ_CP030006.1	63306	67730	100
Run21C5_S29.NODE_19_length_61559_cov_23.7891	Hartford	putative_IncL/M	Yes	52.05	Klebsiella_pneumoniae_plasmid_pFOX-7a	NC_025134.1	61559	90439	87
Run21C6_S30.NODE_16_length_8162_cov_264.373	Hadar	putative_ColRNAI	Yes	46.97	Salmonella_typhimurium_plasmid_pAnkS	NC_010896.1	8162	8271	100
Run21C6_S30.NODE_20_length_3498_cov_221.705	Hadar	putative_ColRNAI	Yes	42.94	Salmonella_enterica_subsp._enterica_serovar_Typhimurium_var._5-_str._CFSAN001921_plasmid_unnamed	NC_021816.1	3498	3609	100
Run21C6_S30.NODE_22_length_2448_cov_332.41	Hadar	Col156	No	53.76	Salmonella_enterica_subsp._enterica_serovar_Heidelberg_strain_N13-01290_plasmid_pN13-01290_3-3	NZ_CP012935.1	2448	3905	37
Run21C6_S30.NODE_24_length_2110_cov_407.219	Hadar	ColpVC	No	56.92	Salmonella_enterica_subsp._enterica_serovar_Enteritidis_plasmid_pB	NC_005002.1	2110	1983	100
Run21D10_S46.NODE_30_length_42722_cov_13.3802	Weltevreden	IncFII	No	51.53	Salmonella_enterica_subsp._enterica_serovar_Weltevreden_genome_assembly_10259	NZ_LN890519.1	42722	98756	100
Run21D11_S47.NODE_12_length_119079_cov_11.0479	Kiambu	putative_IncI1	Yes	50.69	Salmonella_enterica_strain_SA20075157_plasmid_pSA20075157.1	NZ_CP030218.1	119079	97234	80
Run21D12_S48.NODE_20_length_4054_cov_183.38	Kiambu	putative_Col440II / putative_Col440I	Yes	54.09	Escherichia_coli_strain_S1_plasmid_A	NZ_CP010227.1	4054	5101	82
Run21D12_S48.NODE_22_length_1504_cov_162.576	Kiambu	putative_Col440I	No	45.61	Salmonella_enterica_strain_SA20030575_plasmid_pSA20030575.3	NZ_CP030184.1	1504	2318	71
Run21D2_S38.NODE_19_length_23918_cov_54.9978	Mississippi	IncFII	No	49.49	Serratia_sp._SSNIH1_plasmid_pSER-840e	NZ_CP026384.1	23918	36870	77
Run21D4_S40.NODE_15_length_53864_cov_34.4821	Havana	absent	Yes	45.48	Salmonella_enterica_subsp._enterica_strain_15-SA01028_plasmid_pSE15-SA01028	NZ_CP026661.1	53864	310921	95
Run21D4_S40.NODE_17_length_50232_cov_31.4891	Havana	absent	Yes	46.57	Escherichia_coli_strain_YDC107_plasmid_pYDC107_41	NZ_CP025711.1	50232	41544	76
Run21D4_S40.NODE_20_length_30536_cov_34.4754	Havana	IncHI2A	No	41.34	Enterobacter_sp._CRENT-193_plasmid_pCRENT-193_1	NZ_CP024813.1	30536	298989	100
Run21D4_S40.NODE_26_length_9857_cov_37.7421	Havana	IncHI2	No	44.97	Enterobacter_cloacae_ECNIH2_plasmid_pKPC-272	NZ_CP008825.1	9857	282439	100
Run21D4_S40.NODE_33_length_5127_cov_3.0564	Havana	putative_ColRNAI	Yes	49.13	Escherichia_coli_plasmid_p5217	NC_011799.1	5127	5217	100
Run21D4_S40.NODE_41_length_3301_cov_3.27442	Havana	absent	Yes	54.62	Salmonella_enterica_subsp._enterica_serovar_Heidelberg_plasmid_pSH1148_4.8	NC_019132.1	3301	4775	99
Run21D4_S40.NODE_45_length_2240_cov_283.171	Havana	Col(BS512)	No	46.29	Escherichia_coli_strain_ST648_plasmid_pEC648_5	NZ_CP008719.1	2240	2101	100
Run21D5_S41.NODE_13_length_113387_cov_15.4101	Give	absent	Yes	51.54	Salmonella_enterica_subsp._enterica_serovar_Gaminara_strain_CFSAN070644_plasmid_pCFSAN024441_01	NZ_CP024166.1	113387	135915	67
Run21D5_S41.NODE_24_length_25730_cov_52.2221	Give	putative_IncFII	No	48.83	Serratia_marcescens_strain_UMH7_plasmid_unnamed5	NZ_CP018922.1	25730	21738	70
Run21D5_S41.NODE_27_length_22543_cov_15.0679	Give	putative_IncFIB	No	46.56	Salmonella_enterica_subsp._enterica_serovar_Gaminara_strain_CFSAN070644_plasmid_pCFSAN024441_01	NZ_CP024166.1	22543	135915	94
Run21E1_S49.NODE_11_length_61618_cov_34.59	Berta	IncFII / putative_IncFII	No	45.37	Salmonella_enterica_subsp._enterica_strain_SA20141895_plasmid_pSA20141895.1	NZ_CP030006.1	61618	67730	100
Run21E10_S58.NODE_18_length_66556_cov_13.5559	Hartford	IncFII	Yes	52.73	Salmonella_enterica_subsp._enterica_serovar_Pomona_str._ATCC_10729_plasmid_pATCC10729_01	NZ_CP019187.1	66556	100629	51
Run21E12_S60.NODE_15_length_41569_cov_17.676	Sandiego	IncFII	No	48.59	Salmonella_enterica_subsp._enterica_serovar_Bareilly_str._CFSAN000189_plasmid_unnamed	NC_021817.1	41569	78193	67
Run21E3_S51.NODE_27_length_4145_cov_192.396	Uganda	absent	Yes	53.61	Escherichia_coli_strain_Ecol_867_plasmid_pEC867_KPC	NZ_CP018981.1	4145	14029	100
Run21E4_S52.NODE_19_length_52875_cov_17.7668	Panama	putative_IncFII	Yes	50.92	Salmonella_enterica_subsp._enterica_serovar_Pomona_str._ATCC_10729_plasmid_pATCC10729_01	NZ_CP019187.1	52875	100629	29
Run21E4_S52.NODE_35_length_6656_cov_117.507	Panama	putative_ColRNAI	Yes	46.54	Escherichia_coli_strain_FAM21845_plasmid_pFAM21845_3	NZ_CP017223.1	6656	5828	77
Run21E6_S54.NODE_16_length_55548_cov_15.914	Kentucky	absent	Yes	52.79	Salmonella_enterica_subsp._enterica_serovar_Kentucky_str._CVM29188_plasmid_pCVM29188_146	NC_011076.1	55548	146811	100
Run21E6_S54.NODE_17_length_49660_cov_15.8681	Kentucky	IncFIB	No	46.81	Salmonella_enterica_subsp._enterica_serovar_Kentucky_str._CVM29188_plasmid_pCVM29188_146	NC_011076.1	49660	146811	100
Run21E6_S54.NODE_19_length_39620_cov_40.5007	Kentucky	IncX1	Yes	41.76	Salmonella_enterica_subsp._enterica_serovar_Kentucky_str._SA20030505_plasmid_unnamed2	NZ_CP022502.1	39620	66760	100
Run21E6_S54.NODE_26_length_10942_cov_16.2725	Kentucky	IncFII	No	50.24	Salmonella_enterica_subsp._enterica_serovar_Kentucky_plasmid_pSSAP03302A	NC_018966.1	10942	146002	100
Run21E7_S55.NODE_18_length_2110_cov_491.726	Hadar	ColpVC	No	57.16	Salmonella_enterica_subsp._enterica_serovar_Enteritidis_plasmid_pB	NC_005002.1	2110	1983	100
Run21E8_S56.NODE_20_length_4145_cov_186.409	Montevideo	absent	Yes	53.29	Escherichia_coli_strain_Ecol_867_plasmid_pEC867_KPC	NZ_CP018981.1	4145	14029	100
Run21E8_S56.NODE_21_length_2826_cov_276.771	Montevideo	putative_Col440I	No	50.78	Salmonella_enterica_subsp._enterica_serovar_Infantis_plasmid_pPAB19	NC_019101.1	2826	2699	100
Run21E9_S57.NODE_19_length_3433_cov_184.311	Virchow	putative_ColRNAI	Yes	43.61	Escherichia_coli_O157:H7_strain_WS4202_plasmid_pOSAK1-WS4202	NZ_CP012804.1	3433	3306	100
Run21E9_S57.NODE_21_length_2110_cov_333.741	Virchow	ColpVC	No	56.21	Salmonella_enterica_subsp._enterica_serovar_Enteritidis_plasmid_pB	NC_005002.1	2110	1983	90
Run21F1_S61.NODE_38_length_4545_cov_225.847	Bovismorbificans	putative_Col440I	Yes	53.03	Escherichia_coli_PCN061_plasmid_PCN061p2	NZ_CP006638.1	4545	5754	71
Run21F12_S72.NODE_13_length_74707_cov_17.5414	Dublin	IncFII / IncX1	Yes	48.63	Salmonella_enterica_subsp._enterica_serovar_Dublin_str._HWS51_plasmid_pATCC39184	NZ_CP019180.1	74707	74560	100
Run21F4_S64.NODE_39_length_4545_cov_350.683	Bovismorbificans	putative_Col440I	Yes	53.05	Escherichia_coli_PCN061_plasmid_PCN061p2	NZ_CP006638.1	4545	5754	39
Run21F5_S65.NODE_21_length_80198_cov_18.4508	Weltevreden	IncFII	Yes	48.75	Salmonella_enterica_subsp._enterica_serovar_Weltevreden_genome_assembly_C2346	NZ_LN890521.1	80198	98776	94
Run21F7_S67.NODE_15_length_11016_cov_168.768	Manhattan	IncQ1	Yes	61.47	Salmonella_enterica_subsp._enterica_serovar_Manhattan_strain_SA20084699_plasmid_unnamed1	NZ_CP022498.1	11016	31173	100
Run21F9_S69.NODE_12_length_49812_cov_11.3335	Enteritidis	IncFIB	No	51.61	Salmonella_enterica_subsp._enterica_serovar_Enteritidis_strain_70-1605_plasmid_pSE70-1605	NZ_CP018641.1	49812	59371	99
Run21F9_S69.NODE_15_length_7668_cov_11.312	Enteritidis	IncFII	No	53.06	Salmonella_enterica_subsp._enterica_serovar_Enteritidis_strain_69-3861_plasmid_pSE69-3861-2	NZ_CP018639.1	7668	59335	100
Run21G11_S83.NODE_13_length_98336_cov_16.3974	Javiana	IncFII / putative_IncFII	Yes	51.76	Enterobacter_cloacae_complex_sp._ABFPL_plasmid_pENT-2c5	NZ_CP017992.1	98336	79045	65
Run21G11_S83.NODE_15_length_88307_cov_10.469	Javiana	IncI1	Yes	50.03	Shigella_sonnei_plasmid_P9_DNA	NC_002122.1	88307	93399	91
Run21G12_S84.NODE_16_length_4145_cov_153.344	Rissen	absent	Yes	53.27	Escherichia_coli_strain_Ecol_867_plasmid_pEC867_KPC	NZ_CP018981.1	4145	14029	100
Run21G5_S77.NODE_17_length_84544_cov_18.2056	Rissen	IncHI1A	No	44.64	Citrobacter_freundii_plasmid_pNDM-CIT	NC_019360.1	84544	288920	96
Run21G5_S77.NODE_21_length_38190_cov_18.0026	Rissen	absent	Yes	47.59	Klebsiella_michiganensis_strain_AR375_plasmid_unnamed2	NZ_CP029142.1	38190	340462	77
Run21G5_S77.NODE_24_length_23273_cov_21.4201	Rissen	IncHI1B	No	49.25	Escherichia_coli_strain_CFSAN064035_plasmid_pGMI17-003_1	NZ_CP031135.1	23273	310064	93
Run21G5_S77.NODE_25_length_22732_cov_2.88012	Rissen	IncN2	Yes	50.48	Escherichia_coli_strain_Ecol_448_plasmid_pEC448_OXA163	NZ_CP015078.1	22732	71170	91
Run21G8_S80.NODE_15_length_54568_cov_21.9604	Poona	putative_IncB/O/K/Z	Yes	46.42	Salmonella_enterica_subsp._enterica_serovar_Gaminara_strain_CFSAN070644_plasmid_pCFSAN024441_02	NZ_CP024167.1	54568	92392	16
Run21G9_S81.NODE_19_length_61174_cov_18.4525	Miami	IncFII / putative_IncFII	No	45.20	Salmonella_enterica_subsp._enterica_strain_SA20141895_plasmid_pSA20141895.1	NZ_CP030006.1	61174	67730	100
Run22A1_S1.NODE_17_length_30848_cov_33.1796	Chester	IncN2	Yes	49.70	Klebsiella_oxytoca_strain_KONIH2_plasmid_pKOR-b08d	NZ_CP026279.1	30848	62185	71
Run22A1_S1.NODE_21_length_3671_cov_143.97	Chester	Col440II	Yes	55.57	Klebsiella_pneumoniae_strain_DA33144_plasmid_pDA33144-5	NZ_CP029592.1	3671	5251	60
Run22A12_S12.NODE_14_length_4209_cov_79.8253	Chester	putative_Col8282	No	49.30	Escherichia_coli_strain_MCJCHV-1_plasmid_pNMEC-O75C	NZ_CP030114.1	4209	4082	100
Run22A12_S12.NODE_15_length_3116_cov_157.926	Chester	putative_Col440I	No	48.52	Salmonella_enterica_subsp._enterica_serovar_Infantis_plasmid_pPAB19	NC_019101.1	3116	2699	63
Run22A2_S2.NODE_13_length_58597_cov_13.5859	Enteritidis	IncFIB / IncFII	No	51.85	Salmonella_enterica_subsp._enterica_serovar_Enteritidis_strain_SJTUF10984_plasmid_pSJTUF10984	NZ_CP015527.1	58597	59371	100
Run22A2_S2.NODE_15_length_33106_cov_26.9036	Enteritidis	IncX1	Yes	41.17	Salmonella_enterica_subsp._enterica_serovar_Heidelberg_strain_AMR588-04-00437_plasmid_pAMR588-04-00437_37	NZ_CP016578.1	33106	37697	75
Run22A5_S5.NODE_15_length_59531_cov_15.6463	Bredeney	absent	Yes	53.39	Salmonella_enterica_subsp._enterica_serovar_Pomona_str._ATCC_10729_plasmid_pATCC10729_01	NZ_CP019187.1	59531	100629	75
Run22A5_S5.NODE_20_length_29978_cov_17.3972	Bredeney	putative_IncFIB	No	49.12	Salmonella_enterica_subsp._enterica_serovar_Macclesfield_str._S-1643_plasmid_unnamed2	NZ_CP022119.1	29978	30030	3
Run22A5_S5.NODE_21_length_28508_cov_16.917	Bredeney	putative_IncFII	No	49.82	Salmonella_enterica_strain_SA20075157_plasmid_pSA20075157.1	NZ_CP030218.1	28508	97234	17
Run22A6_S6.NODE_23_length_4801_cov_93.113	Muenster	putative_Col440I	Yes	52.74	Salmonella_enterica_subsp._enterica_serovar_Typhimurium_var._5-_str._CFSAN001921_plasmid_unnamed	NC_021843.1	4801	4675	100
Run22A7_S7.NODE_18_length_3567_cov_171.747	Javiana	absent	Yes	50.91	-	-	3567	-	-
Run22B1_S13.NODE_11_length_133192_cov_19.8507	Pomona	putative_IncI1	Yes	50.04	Salmonella_enterica_subsp._enterica_serovar_Gaminara_str._SA20063285_plasmid_pIncI1.1	NZ_CP030289.1	133192	117908	88
Run22B1_S13.NODE_16_length_48542_cov_30.1869	Pomona	IncFII / putative_IncFII	No	44.11	Salmonella_enterica_subsp._enterica_serovar_Cerro_str._CFSAN001588_plasmid_pCFSAN001588_001	NZ_CP012834.1	48542	53952	96
Run22B10_S22.NODE_21_length_48374_cov_41.7295	Litchfield	IncN	Yes	52.28	Escherichia_coli_strain_Ecol_AZ159_plasmid_pECAZ159_2	NZ_CP019006.1	48374	47531	87
Run22B12_S24.NODE_27_length_2391_cov_76.4302	Schwarzengrund	putative_Col440I	No	51.44	Salmonella_enterica_strain_SA20104250_plasmid_pSA20104250.3	NZ_CP030193.1	2391	2264	100
Run22B2_S14.NODE_16_length_116154_cov_17.9501	Javiana	putative_IncFIB	Yes	52.84	Salmonella_enterica_subsp._enterica_strain_RM11065_plasmid_pRM11065-1	NZ_CP022661.1	116154	143770	7
Run22B3_S15.NODE_19_length_4378_cov_134.99	Brandenburg	putative_Col440I	Yes	53.68	Raoultella_ornithinolytica_strain_FDAARGOS_431_plasmid_unnamed_map_unlocalized	NZ_CP023887.1	4378	3724	88
Run22B7_S19.NODE_12_length_58597_cov_18.9706	Enteritidis	IncFIB / IncFII	No	51.84	Salmonella_enterica_subsp._enterica_serovar_Enteritidis_strain_SJTUF10984_plasmid_pSJTUF10984	NZ_CP015527.1	58597	59371	100
Run22B7_S19.NODE_14_length_33106_cov_39.3579	Enteritidis	IncX1	Yes	41.23	Salmonella_enterica_subsp._enterica_serovar_Heidelberg_strain_AMR588-04-00437_plasmid_pAMR588-04-00437_37	NZ_CP016578.1	33106	37697	81
Run22B9_S21.NODE_20_length_2706_cov_106.777	Kenya	putative_Col440I	No	50.44	Salmonella_enterica_subsp._enterica_serovar_Infantis_plasmid_pPAB19	NC_019101.1	2706	2699	98
Run22B9_S21.NODE_21_length_2392_cov_57.2857	Kenya	putative_Col440I	No	51.51	Salmonella_enterica_strain_SA20104250_plasmid_pSA20104250.3	NZ_CP030193.1	2392	2264	100
Run22B9_S21.NODE_9_length_99060_cov_16.2506	Kenya	IncI1	Yes	50.13	Escherichia_coli_strain_MRSN346355_plasmid_pMRSN346355_120.3	NZ_CP018122.1	99060	120326	78
Run22C10_S34.NODE_10_length_89151_cov_26.5895	Manhattan	IncI1	Yes	50.26	Salmonella_enterica_subsp._enterica_serovar_Heidelberg_strain_CE-R2-11-0435_plasmid_pCE-R2-11-0435_92	NZ_CP016520.1	89151	92323	78
Run22C10_S34.NODE_18_length_3896_cov_204.673	Manhattan	putative_Col440I	No	42.71	Klebsiella_pneumoniae_plasmid_pJHCMW1	NC_003486.1	3896	11354	19
Run22C11_S35.NODE_11_length_129021_cov_21.7345	Apapa	putative_IncB/O/K/Z	Yes	50.14	Salmonella_enterica_subsp._enterica_serovar_Gaminara_str._SA20063285_plasmid_pIncI1.1	NZ_CP030289.1	129021	117908	85
Run22C11_S35.NODE_14_length_66835_cov_19.7598	Apapa	IncFII / putative_IncFII	Yes	52.81	Salmonella_enterica_subsp._enterica_serovar_Pomona_str._ATCC_10729_plasmid_pATCC10729_01	NZ_CP019187.1	66835	100629	49
Run22C12_S36.NODE_9_length_90497_cov_21.6601	Javiana	IncI1	Yes	49.99	Escherichia_coli_plasmid_pC49-108	NC_025144.1	90497	108660	87
Run22C2_S26.NODE_14_length_24832_cov_31.9195	Chester	IncN	Yes	52.51	Escherichia_coli_strain_Ecol_224_plasmid_pEC224_KPC	NZ_CP018945.1	24832	55436	94
Run22C2_S26.NODE_16_length_14514_cov_26.2246	Chester	absent	Yes	55.75	Escherichia_coli_strain_14EC020_plasmid_p14EC020b	NZ_CP024140.1	14514	166233	64
Run22C3_S27.NODE_12_length_75517_cov_35.5428	Dublin	IncFII / IncX1	Yes	48.69	Salmonella_enterica_subsp._enterica_serovar_Dublin_plasmid_pOU1115	NC_010422.1	75517	74589	99
Run22C3_S27.NODE_13_length_52951_cov_35.0666	Dublin	IncA/C2	No	51.86	Salmonella_enterica_subsp._enterica_serovar_Newport_str._CVM_21550_plasmid_pCVM21550	NZ_CP009564.1	52951	120340	100
Run22C3_S27.NODE_18_length_16566_cov_30.2915	Dublin	absent	Yes	57.03	Escherichia_coli_O145:H28_str._RM12581_plasmid_pRM12581	NZ_CP007137.1	16566	64562	99
Run22C6_S30.NODE_27_length_4375_cov_151.946	Ohio	putative_Col440I	No	47.43	Salmonella_enterica_subsp._enterica_strain_YU39_plasmid_pYU39_4.2	NZ_CP011434.1	4375	4248	100
Run22C6_S30.NODE_28_length_4218_cov_76.4688	Ohio	Col8282	No	49.38	Escherichia_coli_plasmid_pMG828-2	NC_008487.1	4218	4091	100
Run22D12_S48.NODE_15_length_81349_cov_13.6657	Gaminara	absent	Yes	51.37	Salmonella_enterica_subsp._enterica_serovar_Rubislaw_str._ATCC_10717_plasmid_pATCC10717	NZ_CP019193.1	81349	196866	75
Run22D12_S48.NODE_16_length_77823_cov_14.96	Gaminara	putative_IncFIB	No	50.47	Salmonella_enterica_subsp._enterica_serovar_Rubislaw_str._ATCC_10717_plasmid_pATCC10717	NZ_CP019193.1	77823	196866	14
Run22D12_S48.NODE_19_length_59718_cov_18.6766	Gaminara	putative_IncFII	Yes	53.62	Salmonella_enterica_subsp._enterica_serovar_Rubislaw_str._ATCC_10717_plasmid_pATCC10717	NZ_CP019193.1	59718	196866	25
Run22D2_S38.NODE_26_length_54912_cov_15.4295	Poona	putative_IncFII	Yes	52.51	Escherichia_coli_strain_ECCRA-119_plasmid_pTB201	NZ_CP029243.1	54912	146268	36
Run22D2_S38.NODE_41_length_15262_cov_16.4904	Poona	putative_IncFIB	No	46.46	Salmonella_enterica_subsp._enterica_serovar_Minnesota_strain_CFSAN017963_plasmid_pCFSAN017963_01	NZ_CP017721.1	15262	280421	62
Run22D3_S39.NODE_13_length_54021_cov_17.2663	Adelaide	putative_IncFII	No	49.43	Salmonella_enterica_subsp._enterica_serovar_Minnesota_strain_CFSAN017963_plasmid_pCFSAN017963_01	NZ_CP017721.1	54021	280421	69
Run22D3_S39.NODE_16_length_33120_cov_38.1622	Adelaide	absent	Yes	48.11	Klebsiella_pneumoniae_genome_assembly_MS6671.v1	NZ_LN824136.1	33120	34604	98
Run22D4_S40.NODE_24_length_6886_cov_246.515	Adelaide	putative_ColRNAI	No	46.08	Escherichia_coli_isolate_Co6114_plasmid_pC06114_8	NZ_CP016042.1	6886	3205	29
Run22D6_S42.NODE_19_length_6062_cov_135.911	Alachua	putative_Col440I	Yes	49.77	Klebsiella_pneumoniae_strain_BB1088_plasmid_pB1019	NC_019988.1	6062	5225	65
Run22D6_S42.NODE_21_length_4223_cov_111.486	Alachua	putative_Col440I	Yes	55.65	Salmonella_enterica_strain_SA20041605_plasmid_pSA20041605.2	NZ_CP030227.1	4223	4096	100
Run22D6_S42.NODE_22_length_2392_cov_92.4989	Alachua	putative_Col440I	No	51.76	Salmonella_enterica_strain_SA20104250_plasmid_pSA20104250.3	NZ_CP030193.1	2392	2264	100
Run22D7_S43.NODE_28_length_2305_cov_150.593	Cerro	putative_Col440I	No	50.11	Salmonella_enterica_subsp._enterica_serovar_Infantis_plasmid_pPAB19	NC_019101.1	2305	2699	97
Run22D7_S43.NODE_29_length_1908_cov_103.998	Cerro	putative_Col440I	No	48.48	Salmonella_enterica_strain_SA20041605_plasmid_pSA20041605.2	NZ_CP030227.1	1908	4096	19
Run22D9_S45.NODE_19_length_69528_cov_13.7927	Durban	putative_IncFII	Yes	54.36	Salmonella_enterica_subsp._enterica_strain_FDAARGOS_320_plasmid_unnamed2	NZ_CP027413.1	69528	93832	40
Run22D9_S45.NODE_34_length_7607_cov_57.7198	Durban	absent	Yes	48.90	Enterobacter_cloacae_strain_CY01_plasmid_pCY-MdT	NC_025003.1	7607	5933	11
Run22H1_S85.NODE_21_length_60522_cov_23.3776	Miami	IncFII / putative_IncFII	No	45.01	Salmonella_enterica_subsp._enterica_strain_SA20141895_plasmid_pSA20141895.1	NZ_CP030006.1	60522	67730	100
Run22H10_S94.NODE_21_length_4378_cov_130.133	Brandenburg	putative_Col440I	Yes	54.29	Salmonella_enterica_subsp._enterica_strain_SA20113174_plasmid_pSA20113174.2	NZ_CP030001.1	4378	4251	100
Run22H11_S95.NODE_13_length_157539_cov_13.5733	Oslo	putative_IncI1	Yes	51.84	Salmonella_enterica_subsp._enterica_serovar_Gaminara_str._SA20063285_plasmid_pIncI1.1	NZ_CP030289.1	157539	117908	75
Run22H12_S96.NODE_13_length_58597_cov_9.13426	Enteritidis	IncFIB / IncFII	No	51.85	Salmonella_enterica_subsp._enterica_serovar_Enteritidis_strain_SJTUF10984_plasmid_pSJTUF10984	NZ_CP015527.1	58597	59371	100
Run22H12_S96.NODE_15_length_33106_cov_18.2489	Enteritidis	IncX1	Yes	41.23	Escherichia_coli_plasmid_pOLA52	NC_010378.1	33106	51602	71
Run22H2_S86.NODE_17_length_91585_cov_10.4169	Rissen	absent	Yes	52.37	Salmonella_enterica_strain_SA20025921_plasmid_pSA20025921.1	NZ_CP030215.1	91585	152311	99
Run22H2_S86.NODE_26_length_22483_cov_11.2227	Rissen	IncA/C2	No	51.06	Escherichia_coli_strain_AMSCJX02_plasmid_pAMSC1	NZ_CP031106.1	22483	131411	100
Run22H2_S86.NODE_28_length_4784_cov_168.289	Rissen	absent	Yes	52.17	Salmonella_enterica_enterica_sv_Berta_plasmid_pBERT	NC_001848.1	4784	4656	100
Run23E1_S49.NODE_14_length_81349_cov_20.0988	Gaminara	absent	Yes	51.37	Salmonella_enterica_subsp._enterica_serovar_Rubislaw_str._ATCC_10717_plasmid_pATCC10717	NZ_CP019193.1	81349	196866	75
Run23E1_S49.NODE_15_length_77741_cov_21.2009	Gaminara	putative_IncFIB	No	50.45	Salmonella_enterica_subsp._enterica_serovar_Rubislaw_str._ATCC_10717_plasmid_pATCC10717	NZ_CP019193.1	77741	196866	14
Run23E1_S49.NODE_18_length_59718_cov_26.6078	Gaminara	putative_IncFII	Yes	53.62	Salmonella_enterica_subsp._enterica_serovar_Rubislaw_str._ATCC_10717_plasmid_pATCC10717	NZ_CP019193.1	59718	196866	25
Run23E12_S60.NODE_17_length_2391_cov_89.8286	Liverpool	putative_Col440I	No	51.94	Escherichia_coli_strain_Ecol_AZ155_plasmid_pECAZ155_3	NZ_CP019003.1	2391	12602	65
Run23E2_S50.NODE_13_length_66629_cov_28.9191	Gaminara	putative_IncFII / putative_IncFII	Yes	53.15	Klebsiella_variicola_strain_GJ2_plasmid_pKPGJ-2a	NZ_CP017850.1	66629	108965	19
Run23E2_S50.NODE_17_length_28994_cov_43.5552	Gaminara	absent	Yes	47.92	Escherichia_coli_strain_EC11_plasmid_unnamed3	NZ_CP027258.1	28994	31467	99
Run23E2_S50.NODE_19_length_22802_cov_61.4396	Gaminara	putative_IncFII	No	47.81	Yersinia_pestis_biovar_Microtus_str._91001_plasmid_pCRY	NC_005814.1	22802	21742	87
Run23E3_S51.NODE_15_length_89943_cov_21.6637	Haifa	IncI1	Yes	49.84	Escherichia_coli_strain_AR_0369_plasmid_unnamed3	NZ_CP027135.1	89943	151026	91
Run23E4_S52.NODE_14_length_57290_cov_30.2056	Havana	IncI2	No	42.75	Escherichia_coli_strain_cq9_plasmid_unnamed4	NZ_CP031550.1	57290	66945	79
Run23E4_S52.NODE_22_length_4024_cov_107.637	Havana	Col156	No	51.96	Salmonella_enterica_subsp._enterica_strain_SA20011914_plasmid_pSA20011914.2	NZ_CP029994.1	4024	3904	22
Run23E6_S54.NODE_11_length_98518_cov_16.3693	Hvittingfoss	absent	Yes	52.76	Salmonella_enterica_subsp._enterica_serovar_Rubislaw_str._ATCC_10717_plasmid_pATCC10717	NZ_CP019193.1	98518	196866	16
Run23E7_S55.NODE_21_length_4054_cov_188.727	Kiambu	putative_Col440II / putative_Col440I	Yes	54.34	Klebsiella_oxytoca_strain_CAV1335_plasmid_pCAV1335-5410	NZ_CP011613.1	4054	5410	43
Run23E7_S55.NODE_23_length_2737_cov_164.338	Kiambu	putative_Col440II / putative_Col440I	Yes	52.58	Salmonella_enterica_strain_SA20030575_plasmid_pSA20030575.3	NZ_CP030184.1	2737	2318	58
Run23E8_S56.NODE_10_length_83497_cov_25.2547	Thompson	IncFII	Yes	50.47	Salmonella_enterica_OU7025_plasmid_pOU1113	NC_007208.1	83497	80156	58
Run23F1_S61.NODE_15_length_106872_cov_38.009	London	IncI1	Yes	50.43	Escherichia_coli_strain_CV839-06_plasmid_pCV839-06-p1	NZ_CP025751.1	106872	110160	87
Run23F3_S63.NODE_21_length_4110_cov_29.7831	Kenya	putative_Col440I	No	45.38	Escherichia_coli_strain_Ecol_AZ155_plasmid_pECAZ155_3	NZ_CP019003.1	4110	12602	9
Run23F3_S63.NODE_23_length_2810_cov_143.442	Kenya	putative_Col440I	No	48.68	Salmonella_enterica_strain_SA20041605_plasmid_pSA20041605.3	NZ_CP030228.1	2810	3428	42
Run23F3_S63.NODE_24_length_2378_cov_80.5429	Kenya	putative_Col440I	No	51.81	Salmonella_enterica_strain_SA20104250_plasmid_pSA20104250.3	NZ_CP030193.1	2378	2264	100
Run23F4_S64.NODE_18_length_2810_cov_139.474	Kenya	putative_Col440I	No	48.68	Salmonella_enterica_strain_SA20041605_plasmid_pSA20041605.3	NZ_CP030228.1	2810	3428	42
Run23F4_S64.NODE_19_length_2706_cov_194.996	Kenya	putative_Col440I	No	49.85	Salmonella_enterica_strain_SA20041605_plasmid_pSA20041605.5	NZ_CP030230.1	2706	2699	93
Run23F4_S64.NODE_20_length_2378_cov_79.7637	Kenya	putative_Col440I	No	51.81	Salmonella_enterica_strain_SA20104250_plasmid_pSA20104250.3	NZ_CP030193.1	2378	2264	100
Run23F5_S65.NODE_21_length_2810_cov_124.978	Kenya	putative_Col440I	No	48.68	Salmonella_enterica_strain_SA20041605_plasmid_pSA20041605.3	NZ_CP030228.1	2810	3428	42
Run23F5_S65.NODE_22_length_2706_cov_173.89	Kenya	putative_Col440I	No	50.18	Salmonella_enterica_subsp._enterica_serovar_6,7:d:-_plasmid_pMK101	NC_019103.1	2706	2750	100
Run23F5_S65.NODE_23_length_2378_cov_69.5571	Kenya	putative_Col440I	No	51.81	Salmonella_enterica_strain_SA20104250_plasmid_pSA20104250.3	NZ_CP030193.1	2378	2264	100
Run23F6_S66.NODE_13_length_96408_cov_36.0232	Heidelberg	IncI1	Yes	49.88	Salmonella_enterica_subsp._enterica_serovar_Heidelberg_strain_12-4374_plasmid_p12-4374_96	NZ_CP012929.1	96408	96042	99
Run23F6_S66.NODE_18_length_37824_cov_51.1915	Heidelberg	IncX1	Yes	41.23	Salmonella_enterica_subsp._enterica_serovar_Heidelberg_str._CFSAN002069_plasmid_pCFSAN002069_02	NC_021842.2	37824	37679	100
Run23F6_S66.NODE_23_length_3207_cov_197.994	Heidelberg	putative_ColRNAI	No	45.59	Salmonella_enterica_subsp._enterica_strain_SA20064858_plasmid_pSA20064858.2	NZ_CP030004.1	3207	4593	74
Run23F6_S66.NODE_24_length_2223_cov_319.166	Heidelberg	ColpVC	No	55.83	Salmonella_enterica_subsp._enterica_serovar_Heidelberg_strain_SA02DT09004001_plasmid_pSA02DT09004001_2	NZ_CP016523.1	2223	2096	100
Run23F8_S68.NODE_19_length_5540_cov_117.86	Braenderup	putative_Col440II / putative_Col440I	Yes	51.55	Escherichia_coli_isolate_Co6114_plasmid_pC06114_5	NZ_CP016039.1	5540	5775	54
Run23F9_S69.NODE_21_length_5058_cov_98.418	Braenderup	putative_Col440II / putative_Col440I	Yes	51.11	Escherichia_coli_isolate_Co6114_plasmid_pC06114_5	NZ_CP016039.1	5058	5775	57
Run23F9_S69.NODE_24_length_3899_cov_101.085	Braenderup	putative_Col440II / putative_Col440I	Yes	54.09	Enterobacter_cloacae_complex_sp._35734_plasmid_p35734-8.452kb	NZ_CP012164.1	3899	8452	55
Run23F9_S69.NODE_27_length_3042_cov_79.9232	Braenderup	putative_Col440I	No	49.28	Enterobacter_hormaechei_subsp._oharae_strain_34978_plasmid_p34978-5.413kb	NZ_CP010367.1	3042	5413	27
Run23F9_S69.NODE_28_length_2706_cov_114.815	Braenderup	putative_Col440I	No	50.85	Salmonella_enterica_subsp._enterica_serovar_Infantis_plasmid_pPAB19	NC_019101.1	2706	2699	98
Run23G1_S73.NODE_12_length_57485_cov_22.0816	Enteritidis	IncFIB / IncFII	No	51.80	Salmonella_enterica_subsp._enterica_serovar_Enteritidis_strain_SJTUF10984_plasmid_pSJTUF10984	NZ_CP015527.1	57485	59371	100
Run23G10_S82.NODE_14_length_97425_cov_29.3586	Telelkebir	putative_IncB/O/K/Z	Yes	49.91	Salmonella_enterica_strain_SA20075157_plasmid_pSA20075157.1	NZ_CP030218.1	97425	97234	99
Run23G11_S83.NODE_14_length_97923_cov_28.0977	Telelkebir	putative_IncB/O/K/Z	Yes	49.94	Salmonella_enterica_strain_SA20075157_plasmid_pSA20075157.1	NZ_CP030218.1	97923	97234	99
Run23G2_S74.NODE_27_length_4375_cov_200.295	Ohio	putative_Col440I	No	47.31	Salmonella_enterica_subsp._enterica_strain_YU39_plasmid_pYU39_4.2	NZ_CP011434.1	4375	4248	100
Run23G4_S76.NODE_16_length_73828_cov_37.0599	Pomona	putative_IncFII	Yes	52.88	Klebsiella_variicola_strain_GJ2_plasmid_pKPGJ-2a	NZ_CP017850.1	73828	108965	23
Run23G4_S76.NODE_18_length_48542_cov_42.3588	Pomona	IncFII / putative_IncFII	No	44.04	Salmonella_enterica_subsp._enterica_serovar_Newport_strain_CFSAN001660_plasmid_pCFSAN001660	NZ_CP016011.1	48542	67730	97
Run23G4_S76.NODE_19_length_48230_cov_25.7565	Pomona	putative_IncFII	Yes	52.84	Salmonella_enterica_subsp._enterica_serovar_Pomona_str._ATCC_10729_plasmid_pATCC10729_01	NZ_CP019187.1	48230	100629	42
Run23G4_S76.NODE_28_length_15223_cov_25.9716	Pomona	absent	Yes	52.21	Citrobacter_freundii_complex_sp._CFNIH9_plasmid_pCFR-e790	NZ_CP026241.1	15223	200651	65
Run23G4_S76.NODE_29_length_13350_cov_27.6166	Pomona	putative_IncFIB	No	53.02	Salmonella_enterica_subsp._enterica_serovar_Typhimurium_isolate_STMU2UK_genome_assembly	NZ_LT855377.1	13350	93862	11
Run23G5_S77.NODE_28_length_4784_cov_176.759	Rissen	absent	Yes	52.63	Salmonella_enterica_enterica_sv_Berta_plasmid_pBERT	NC_001848.1	4784	4656	100
Run23H10_S94.NODE_10_length_93358_cov_29.5748	Enteritidis	IncI1	Yes	49.46	Escherichia_coli_strain_ICBEC72H_plasmid_pICBEC72Hctx	NZ_KX443694.1	93358	92070	76
Run23H10_S94.NODE_13_length_58597_cov_15.676	Enteritidis	IncFIB / IncFII	No	51.84	Salmonella_enterica_subsp._enterica_serovar_Enteritidis_strain_SJTUF10984_plasmid_pSJTUF10984	NZ_CP015527.1	58597	59371	100
Run23H10_S94.NODE_15_length_33106_cov_25.9107	Enteritidis	IncX1	Yes	41.18	Salmonella_enterica_subsp._enterica_serovar_Dublin_plasmid_pOU1114	NC_010421.1	33106	34595	87
Run23H11_S95.NODE_10_length_93358_cov_31.6783	Enteritidis	IncI1	Yes	49.48	Escherichia_coli_strain_ICBEC72H_plasmid_pICBEC72Hctx	NZ_KX443694.1	93358	92070	76
Run23H11_S95.NODE_13_length_58597_cov_17.088	Enteritidis	IncFIB / IncFII	No	51.85	Salmonella_enterica_subsp._enterica_serovar_Enteritidis_strain_SJTUF10984_plasmid_pSJTUF10984	NZ_CP015527.1	58597	59371	100
Run23H11_S95.NODE_14_length_33106_cov_28.3867	Enteritidis	IncX1	Yes	41.16	Salmonella_enterica_subsp._enterica_serovar_Heidelberg_strain_AMR588-04-00437_plasmid_pAMR588-04-00437_37	NZ_CP016578.1	33106	37697	81
Run23H12_S96.NODE_12_length_57485_cov_16.0747	Enteritidis	IncFIB / IncFII	No	51.80	Salmonella_enterica_subsp._enterica_serovar_Enteritidis_strain_SJTUF10984_plasmid_pSJTUF10984	NZ_CP015527.1	57485	59371	100
Run23H12_S96.NODE_18_length_3784_cov_230.105	Enteritidis	putative_ColRNAI	No	47.89	Salmonella_enterica_subsp._enterica_serovar_Bardo_plasmid_pSBardo-Kan	NC_015575.1	3784	8198	53
Run23H4_S88.NODE_18_length_29873_cov_43.8041	Tennessee	IncX4	Yes	41.13	Escherichia_coli_strain_ECSAM7_plasmid_pSAM7	NC_022105.1	29873	35341	100
Run23H5_S89.NODE_10_length_93358_cov_32.3794	Enteritidis	IncI1	Yes	49.47	Escherichia_coli_strain_AR_0081_plasmid_unnamed1	NZ_CP027535.1	93358	101207	70
Run23H5_S89.NODE_13_length_58597_cov_16.8611	Enteritidis	IncFIB / IncFII	No	51.84	Salmonella_enterica_subsp._enterica_serovar_Enteritidis_strain_SJTUF10984_plasmid_pSJTUF10984	NZ_CP015527.1	58597	59371	100
Run23H5_S89.NODE_15_length_33106_cov_30.1977	Enteritidis	IncX1	Yes	41.15	Salmonella_enterica_subsp._enterica_serovar_Heidelberg_strain_AMR588-04-00437_plasmid_pAMR588-04-00437_37	NZ_CP016578.1	33106	37697	81
Run23H6_S90.NODE_10_length_93358_cov_33.941	Enteritidis	IncI1	Yes	49.47	Escherichia_coli_strain_AR_0081_plasmid_unnamed1	NZ_CP027535.1	93358	101207	70
Run23H6_S90.NODE_13_length_58535_cov_19.1014	Enteritidis	IncFIB / IncFII	No	51.83	Salmonella_enterica_subsp._enterica_serovar_Enteritidis_strain_SJTUF10984_plasmid_pSJTUF10984	NZ_CP015527.1	58535	59371	100
Run23H6_S90.NODE_14_length_33106_cov_36.3169	Enteritidis	IncX1	Yes	41.20	Salmonella_enterica_subsp._enterica_serovar_Heidelberg_strain_AMR588-04-00437_plasmid_pAMR588-04-00437_37	NZ_CP016578.1	33106	37697	81
Run23H7_S91.NODE_10_length_93358_cov_24.9163	Enteritidis	IncI1	Yes	49.48	Escherichia_coli_strain_AR_0081_plasmid_unnamed1	NZ_CP027535.1	93358	101207	70
Run23H7_S91.NODE_13_length_58597_cov_13.5157	Enteritidis	IncFIB / IncFII	No	51.84	Salmonella_enterica_subsp._enterica_serovar_Enteritidis_strain_SJTUF10984_plasmid_pSJTUF10984	NZ_CP015527.1	58597	59371	100
Run23H7_S91.NODE_14_length_33106_cov_25.6292	Enteritidis	IncX1	Yes	41.23	Escherichia_coli_plasmid_pOLA52	NC_010378.1	33106	51602	72
Run23H8_S92.NODE_10_length_93358_cov_27.6813	Enteritidis	IncI1	Yes	49.48	Escherichia_coli_strain_ICBEC72H_plasmid_pICBEC72Hctx	NZ_KX443694.1	93358	92070	76
Run23H8_S92.NODE_13_length_50939_cov_15.3382	Enteritidis	IncFIB	No	51.66	Salmonella_enterica_subsp._enterica_serovar_Enteritidis_strain_SJTUF10978_plasmid_pSJTUF10978	NZ_CP015525.1	50939	59372	99
Run23H8_S92.NODE_14_length_33106_cov_24.7264	Enteritidis	IncX1	Yes	41.16	Escherichia_coli_plasmid_pIS15_43	NC_024961.1	33106	42804	73
Run23H8_S92.NODE_17_length_7723_cov_14.7383	Enteritidis	IncFII	No	53.04	Salmonella_enterica_strain_2017K-0021_plasmid_p2017K-0021	NZ_CP030796.1	7723	59371	100
Run23H9_S93.NODE_10_length_93358_cov_28.0825	Enteritidis	IncI1	Yes	49.47	Escherichia_coli_strain_ICBEC72H_plasmid_pICBEC72Hctx	NZ_KX443694.1	93358	92070	76
Run23H9_S93.NODE_13_length_58597_cov_15.8193	Enteritidis	IncFIB / IncFII	No	51.85	Salmonella_enterica_subsp._enterica_serovar_Enteritidis_strain_SJTUF10984_plasmid_pSJTUF10984	NZ_CP015527.1	58597	59371	100
Run23H9_S93.NODE_14_length_33106_cov_26.763	Enteritidis	IncX1	Yes	41.21	Salmonella_enterica_subsp._enterica_serovar_Heidelberg_strain_AMR588-04-00437_plasmid_pAMR588-04-00437_37	NZ_CP016578.1	33106	37697	81
Run24A1_S1.NODE_12_length_49811_cov_19.1932	Enteritidis	IncFIB	No	51.61	Salmonella_enterica_subsp._enterica_serovar_Enteritidis_strain_70-1605_plasmid_pSE70-1605	NZ_CP018641.1	49811	59371	99
Run24A1_S1.NODE_15_length_7674_cov_18.2973	Enteritidis	IncFII	No	53.05	Salmonella_enterica_subsp._enterica_serovar_Enteritidis_strain_69-3861_plasmid_pSE69-3861-2	NZ_CP018639.1	7674	59335	100
Run24A1_S1.NODE_19_length_3496_cov_309.947	Enteritidis	putative_ColRNAI	No	48.26	Salmonella_enterica_subsp._enterica_serovar_Bardo_plasmid_pSBardo-Kan	NC_015575.1	3496	8198	58
Run24A10_S10.NODE_12_length_57485_cov_12.5877	Enteritidis	IncFIB / IncFII	No	51.81	Salmonella_enterica_subsp._enterica_serovar_Enteritidis_strain_SJTUF10984_plasmid_pSJTUF10984	NZ_CP015527.1	57485	59371	100
Run24A10_S10.NODE_19_length_3784_cov_287.503	Enteritidis	putative_ColRNAI	No	47.62	Salmonella_enterica_subsp._enterica_serovar_Bardo_plasmid_pSBardo-Kan	NC_015575.1	3784	8198	53
Run24A11_S11.NODE_14_length_57485_cov_12.535	Enteritidis	IncFIB / IncFII	No	51.81	Salmonella_enterica_subsp._enterica_serovar_Enteritidis_strain_SJTUF10984_plasmid_pSJTUF10984	NZ_CP015527.1	57485	59371	100
Run24A11_S11.NODE_22_length_3443_cov_307.331	Enteritidis	putative_ColRNAI	No	48.45	Salmonella_enterica_subsp._enterica_serovar_Bardo_plasmid_pSBardo-Kan	NC_015575.1	3443	8198	59
Run24A12_S12.NODE_14_length_49828_cov_12.0922	Enteritidis	IncFIB	No	51.60	Salmonella_enterica_subsp._enterica_serovar_Enteritidis_strain_70-1605_plasmid_pSE70-1605	NZ_CP018641.1	49828	59371	99
Run24A12_S12.NODE_18_length_7701_cov_13.533	Enteritidis	IncFII	No	53.08	Salmonella_enterica_subsp._enterica_serovar_Enteritidis_strain_69-3861_plasmid_pSE69-3861-2	NZ_CP018639.1	7701	59335	100
Run24A12_S12.NODE_22_length_3443_cov_290.124	Enteritidis	putative_ColRNAI	No	48.45	Salmonella_enterica_subsp._enterica_serovar_Bardo_plasmid_pSBardo-Kan	NC_015575.1	3443	8198	59
Run24A2_S2.NODE_12_length_49812_cov_12.0194	Enteritidis	IncFIB	No	51.61	Salmonella_enterica_subsp._enterica_serovar_Enteritidis_strain_70-1605_plasmid_pSE70-1605	NZ_CP018641.1	49812	59371	99
Run24A2_S2.NODE_16_length_7694_cov_13.1376	Enteritidis	IncFII	No	53.08	Salmonella_enterica_subsp._enterica_serovar_Enteritidis_strain_69-3861_plasmid_pSE69-3861-2	NZ_CP018639.1	7694	59335	100
Run24A2_S2.NODE_20_length_3443_cov_361.565	Enteritidis	putative_ColRNAI	No	48.45	Salmonella_enterica_subsp._enterica_serovar_Bardo_plasmid_pSBardo-Kan	NC_015575.1	3443	8198	59
Run24A3_S3.NODE_13_length_49832_cov_16.3067	Enteritidis	IncFIB	No	51.60	Salmonella_enterica_subsp._enterica_serovar_Enteritidis_strain_70-1605_plasmid_pSE70-1605	NZ_CP018641.1	49832	59371	99
Run24A3_S3.NODE_18_length_7706_cov_16.7199	Enteritidis	IncFII	No	53.09	Salmonella_enterica_subsp._enterica_serovar_Enteritidis_strain_69-3861_plasmid_pSE69-3861-2	NZ_CP018639.1	7706	59335	100
Run24A3_S3.NODE_22_length_3443_cov_414.14	Enteritidis	putative_ColRNAI	No	48.45	Salmonella_enterica_subsp._enterica_serovar_Bardo_plasmid_pSBardo-Kan	NC_015575.1	3443	8198	59
Run24A4_S4.NODE_12_length_57485_cov_16.433	Enteritidis	IncFIB / IncFII	No	51.80	Salmonella_enterica_subsp._enterica_serovar_Enteritidis_strain_SJTUF10984_plasmid_pSJTUF10984	NZ_CP015527.1	57485	59371	100
Run24A4_S4.NODE_18_length_3784_cov_475.499	Enteritidis	putative_ColRNAI	No	47.60	Salmonella_enterica_subsp._enterica_serovar_Bardo_plasmid_pSBardo-Kan	NC_015575.1	3784	8198	53
Run24A5_S5.NODE_12_length_49822_cov_15.0445	Enteritidis	IncFIB	No	51.60	Salmonella_enterica_subsp._enterica_serovar_Enteritidis_strain_70-1605_plasmid_pSE70-1605	NZ_CP018641.1	49822	59371	99
Run24A5_S5.NODE_15_length_7721_cov_14.428	Enteritidis	IncFII	No	53.04	Salmonella_enterica_subsp._enterica_serovar_Enteritidis_strain_69-3861_plasmid_pSE69-3861-2	NZ_CP018639.1	7721	59335	100
Run24A5_S5.NODE_19_length_3443_cov_432.289	Enteritidis	putative_ColRNAI	No	48.45	Salmonella_enterica_subsp._enterica_serovar_Bardo_plasmid_pSBardo-Kan	NC_015575.1	3443	8198	59
Run24A6_S6.NODE_12_length_49818_cov_13.9339	Enteritidis	IncFIB	No	51.61	Salmonella_enterica_subsp._enterica_serovar_Enteritidis_strain_70-1605_plasmid_pSE70-1605	NZ_CP018641.1	49818	59371	99
Run24A6_S6.NODE_16_length_7748_cov_13.4891	Enteritidis	IncFII	No	52.93	Salmonella_enterica_subsp._enterica_serovar_Enteritidis_strain_69-3861_plasmid_pSE69-3861-2	NZ_CP018639.1	7748	59335	99
Run24A6_S6.NODE_20_length_3443_cov_405.874	Enteritidis	putative_ColRNAI	No	48.45	Salmonella_enterica_subsp._enterica_serovar_Bardo_plasmid_pSBardo-Kan	NC_015575.1	3443	8198	59
Run24A7_S7.NODE_12_length_57485_cov_13.7999	Enteritidis	IncFIB / IncFII	No	51.81	Salmonella_enterica_subsp._enterica_serovar_Enteritidis_strain_SJTUF10984_plasmid_pSJTUF10984	NZ_CP015527.1	57485	59371	100
Run24A7_S7.NODE_19_length_3388_cov_369.844	Enteritidis	putative_ColRNAI	No	48.67	Salmonella_enterica_subsp._enterica_serovar_Bardo_plasmid_pSBardo-Kan	NC_015575.1	3388	8198	59
Run24A8_S8.NODE_12_length_49809_cov_11.4368	Enteritidis	IncFIB	No	51.61	Salmonella_enterica_subsp._enterica_serovar_Enteritidis_strain_70-1605_plasmid_pSE70-1605	NZ_CP018641.1	49809	59371	99
Run24A8_S8.NODE_16_length_7709_cov_11.9428	Enteritidis	IncFII	No	53.08	Salmonella_enterica_subsp._enterica_serovar_Enteritidis_strain_69-3861_plasmid_pSE69-3861-2	NZ_CP018639.1	7709	59335	100
Run24A8_S8.NODE_21_length_3784_cov_287.307	Enteritidis	putative_ColRNAI	No	47.89	Salmonella_enterica_subsp._enterica_serovar_Bardo_plasmid_pSBardo-Kan	NC_015575.1	3784	8198	53
Run24A9_S9.NODE_12_length_57485_cov_11.8212	Enteritidis	IncFIB / IncFII	No	51.80	Salmonella_enterica_subsp._enterica_serovar_Enteritidis_strain_SJTUF10984_plasmid_pSJTUF10984	NZ_CP015527.1	57485	59371	100
Run24A9_S9.NODE_20_length_3496_cov_307.665	Enteritidis	putative_ColRNAI	No	48.26	Salmonella_enterica_subsp._enterica_serovar_Bardo_plasmid_pSBardo-Kan	NC_015575.1	3496	8198	58
Run24B1_S13.NODE_12_length_49807_cov_13.5113	Enteritidis	IncFIB	No	51.61	Salmonella_enterica_subsp._enterica_serovar_Enteritidis_strain_70-1605_plasmid_pSE70-1605	NZ_CP018641.1	49807	59371	99
Run24B1_S13.NODE_15_length_7699_cov_14.394	Enteritidis	IncFII	No	53.07	Salmonella_enterica_subsp._enterica_serovar_Enteritidis_strain_69-3861_plasmid_pSE69-3861-2	NZ_CP018639.1	7699	59335	100
Run24B1_S13.NODE_19_length_3443_cov_360.026	Enteritidis	putative_ColRNAI	No	48.45	Salmonella_enterica_subsp._enterica_serovar_Bardo_plasmid_pSBardo-Kan	NC_015575.1	3443	8198	59
Run24B10_S22.NODE_12_length_49808_cov_17.8041	Enteritidis	IncFIB	No	51.60	Salmonella_enterica_subsp._enterica_serovar_Enteritidis_strain_70-1605_plasmid_pSE70-1605	NZ_CP018641.1	49808	59371	99
Run24B10_S22.NODE_16_length_7709_cov_17.328	Enteritidis	IncFII	No	53.09	Salmonella_enterica_subsp._enterica_serovar_Enteritidis_strain_69-3861_plasmid_pSE69-3861-2	NZ_CP018639.1	7709	59335	100
Run24B10_S22.NODE_20_length_3443_cov_453.788	Enteritidis	putative_ColRNAI	No	48.45	Salmonella_enterica_subsp._enterica_serovar_Bardo_plasmid_pSBardo-Kan	NC_015575.1	3443	8198	59
Run24B11_S23.NODE_12_length_57485_cov_15.4586	Enteritidis	IncFIB / IncFII	No	51.81	Salmonella_enterica_subsp._enterica_serovar_Enteritidis_strain_SJTUF10984_plasmid_pSJTUF10984	NZ_CP015527.1	57485	59371	100
Run24B11_S23.NODE_19_length_3496_cov_395.87	Enteritidis	putative_ColRNAI	No	48.26	Salmonella_enterica_subsp._enterica_serovar_Bardo_plasmid_pSBardo-Kan	NC_015575.1	3496	8198	58
Run24B12_S24.NODE_12_length_49829_cov_11.0324	Enteritidis	IncFIB	No	51.60	Salmonella_enterica_subsp._enterica_serovar_Enteritidis_strain_70-1605_plasmid_pSE70-1605	NZ_CP018641.1	49829	59371	99
Run24B12_S24.NODE_16_length_7713_cov_10.5886	Enteritidis	IncFII	No	53.07	Salmonella_enterica_subsp._enterica_serovar_Enteritidis_strain_69-3861_plasmid_pSE69-3861-2	NZ_CP018639.1	7713	59335	100
Run24B12_S24.NODE_21_length_3496_cov_344.747	Enteritidis	putative_ColRNAI	No	48.20	Salmonella_enterica_subsp._enterica_serovar_Bardo_plasmid_pSBardo-Kan	NC_015575.1	3496	8198	58
Run24B2_S14.NODE_12_length_49809_cov_19.237	Enteritidis	IncFIB	No	51.60	Salmonella_enterica_subsp._enterica_serovar_Enteritidis_strain_70-1605_plasmid_pSE70-1605	NZ_CP018641.1	49809	59371	99
Run24B2_S14.NODE_16_length_7707_cov_20.3355	Enteritidis	IncFII	No	53.08	Salmonella_enterica_subsp._enterica_serovar_Enteritidis_strain_69-3861_plasmid_pSE69-3861-2	NZ_CP018639.1	7707	59335	100
Run24B2_S14.NODE_20_length_3443_cov_492.667	Enteritidis	putative_ColRNAI	No	48.45	Salmonella_enterica_subsp._enterica_serovar_Bardo_plasmid_pSBardo-Kan	NC_015575.1	3443	8198	59
Run24B3_S15.NODE_12_length_49810_cov_19.2459	Enteritidis	IncFIB	No	51.61	Salmonella_enterica_subsp._enterica_serovar_Enteritidis_strain_70-1605_plasmid_pSE70-1605	NZ_CP018641.1	49810	59371	99
Run24B3_S15.NODE_16_length_7681_cov_19.5524	Enteritidis	IncFII	No	53.07	Salmonella_enterica_subsp._enterica_serovar_Enteritidis_strain_69-3861_plasmid_pSE69-3861-2	NZ_CP018639.1	7681	59335	100
Run24B3_S15.NODE_20_length_3443_cov_496.046	Enteritidis	putative_ColRNAI	No	48.45	Salmonella_enterica_subsp._enterica_serovar_Bardo_plasmid_pSBardo-Kan	NC_015575.1	3443	8198	59
Run24B4_S16.NODE_12_length_57485_cov_18.9905	Enteritidis	IncFIB / IncFII	No	51.80	Salmonella_enterica_subsp._enterica_serovar_Enteritidis_strain_SJTUF10984_plasmid_pSJTUF10984	NZ_CP015527.1	57485	59371	100
Run24B4_S16.NODE_19_length_3443_cov_486.618	Enteritidis	putative_ColRNAI	No	48.45	Salmonella_enterica_subsp._enterica_serovar_Bardo_plasmid_pSBardo-Kan	NC_015575.1	3443	8198	59
Run24B5_S17.NODE_12_length_49817_cov_18.8663	Enteritidis	IncFIB	No	51.61	Salmonella_enterica_subsp._enterica_serovar_Enteritidis_strain_70-1605_plasmid_pSE70-1605	NZ_CP018641.1	49817	59371	99
Run24B5_S17.NODE_16_length_7691_cov_17.8571	Enteritidis	IncFII	No	53.08	Salmonella_enterica_subsp._enterica_serovar_Enteritidis_strain_69-3861_plasmid_pSE69-3861-2	NZ_CP018639.1	7691	59335	100
Run24B5_S17.NODE_20_length_3443_cov_467.716	Enteritidis	putative_ColRNAI	No	48.45	Salmonella_enterica_subsp._enterica_serovar_Bardo_plasmid_pSBardo-Kan	NC_015575.1	3443	8198	59
Run24B6_S18.NODE_12_length_57485_cov_15.2753	Enteritidis	IncFIB / IncFII	No	51.80	Salmonella_enterica_subsp._enterica_serovar_Enteritidis_strain_SJTUF10984_plasmid_pSJTUF10984	NZ_CP015527.1	57485	59371	100
Run24B6_S18.NODE_19_length_3443_cov_410.287	Enteritidis	putative_ColRNAI	No	48.45	Salmonella_enterica_subsp._enterica_serovar_Bardo_plasmid_pSBardo-Kan	NC_015575.1	3443	8198	59
Run24B7_S19.NODE_12_length_57485_cov_16.1963	Enteritidis	IncFIB / IncFII	No	51.80	Salmonella_enterica_subsp._enterica_serovar_Enteritidis_strain_SJTUF10984_plasmid_pSJTUF10984	NZ_CP015527.1	57485	59371	100
Run24B7_S19.NODE_19_length_3443_cov_426.626	Enteritidis	putative_ColRNAI	No	48.45	Salmonella_enterica_subsp._enterica_serovar_Bardo_plasmid_pSBardo-Kan	NC_015575.1	3443	8198	59
Run24B8_S20.NODE_12_length_49813_cov_14.3325	Enteritidis	IncFIB	No	51.61	Salmonella_enterica_subsp._enterica_serovar_Enteritidis_strain_70-1605_plasmid_pSE70-1605	NZ_CP018641.1	49813	59371	99
Run24B8_S20.NODE_16_length_7692_cov_14.598	Enteritidis	IncFII	No	53.08	Salmonella_enterica_subsp._enterica_serovar_Enteritidis_strain_69-3861_plasmid_pSE69-3861-2	NZ_CP018639.1	7692	59335	100
Run24B8_S20.NODE_20_length_3443_cov_354.909	Enteritidis	putative_ColRNAI	No	48.45	Salmonella_enterica_subsp._enterica_serovar_Bardo_plasmid_pSBardo-Kan	NC_015575.1	3443	8198	59
Run24B9_S21.NODE_12_length_49841_cov_14.0975	Enteritidis	IncFIB	No	51.59	Salmonella_enterica_subsp._enterica_serovar_Enteritidis_strain_70-1605_plasmid_pSE70-1605	NZ_CP018641.1	49841	59371	99
Run24B9_S21.NODE_16_length_7723_cov_12.6055	Enteritidis	IncFII	No	52.97	Salmonella_enterica_subsp._enterica_serovar_Enteritidis_strain_69-3861_plasmid_pSE69-3861-2	NZ_CP018639.1	7723	59335	99
Run24B9_S21.NODE_20_length_3443_cov_355.403	Enteritidis	putative_ColRNAI	No	48.45	Salmonella_enterica_subsp._enterica_serovar_Bardo_plasmid_pSBardo-Kan	NC_015575.1	3443	8198	59
Run24C1_S25.NODE_13_length_57485_cov_16.4299	Enteritidis	IncFIB / IncFII	No	51.81	Salmonella_enterica_subsp._enterica_serovar_Enteritidis_strain_SJTUF10984_plasmid_pSJTUF10984	NZ_CP015527.1	57485	59371	100
Run24C1_S25.NODE_21_length_3443_cov_442.856	Enteritidis	putative_ColRNAI	No	48.45	Salmonella_enterica_subsp._enterica_serovar_Bardo_plasmid_pSBardo-Kan	NC_015575.1	3443	8198	59
Run24C10_S34.NODE_12_length_57485_cov_16.4496	Enteritidis	IncFIB / IncFII	No	51.80	Salmonella_enterica_subsp._enterica_serovar_Enteritidis_strain_SJTUF10984_plasmid_pSJTUF10984	NZ_CP015527.1	57485	59371	100
Run24C10_S34.NODE_19_length_3443_cov_394.371	Enteritidis	putative_ColRNAI	No	48.45	Salmonella_enterica_subsp._enterica_serovar_Bardo_plasmid_pSBardo-Kan	NC_015575.1	3443	8198	59
Run24C11_S35.NODE_12_length_49757_cov_16.7906	Enteritidis	IncFIB	No	51.60	Salmonella_enterica_subsp._enterica_serovar_Enteritidis_strain_70-1605_plasmid_pSE70-1605	NZ_CP018641.1	49757	59371	99
Run24C11_S35.NODE_16_length_7707_cov_15.6369	Enteritidis	IncFII	No	53.08	Salmonella_enterica_subsp._enterica_serovar_Enteritidis_strain_69-3861_plasmid_pSE69-3861-2	NZ_CP018639.1	7707	59335	100
Run24C11_S35.NODE_20_length_3443_cov_405.65	Enteritidis	putative_ColRNAI	No	48.45	Salmonella_enterica_subsp._enterica_serovar_Bardo_plasmid_pSBardo-Kan	NC_015575.1	3443	8198	59
Run24C12_S36.NODE_12_length_57485_cov_12.3793	Enteritidis	IncFIB / IncFII	No	51.80	Salmonella_enterica_subsp._enterica_serovar_Enteritidis_strain_SJTUF10984_plasmid_pSJTUF10984	NZ_CP015527.1	57485	59371	100
Run24C12_S36.NODE_19_length_3443_cov_315.72	Enteritidis	putative_ColRNAI	No	48.45	Salmonella_enterica_subsp._enterica_serovar_Bardo_plasmid_pSBardo-Kan	NC_015575.1	3443	8198	59
Run24C2_S26.NODE_13_length_57485_cov_14.252	Enteritidis	IncFIB / IncFII	No	51.81	Salmonella_enterica_subsp._enterica_serovar_Enteritidis_strain_SJTUF10984_plasmid_pSJTUF10984	NZ_CP015527.1	57485	59371	100
Run24C2_S26.NODE_20_length_3443_cov_375.359	Enteritidis	putative_ColRNAI	No	48.45	Salmonella_enterica_subsp._enterica_serovar_Bardo_plasmid_pSBardo-Kan	NC_015575.1	3443	8198	59
Run24C3_S27.NODE_12_length_49807_cov_18.1083	Enteritidis	IncFIB	No	51.61	Salmonella_enterica_subsp._enterica_serovar_Enteritidis_strain_70-1605_plasmid_pSE70-1605	NZ_CP018641.1	49807	59371	99
Run24C3_S27.NODE_15_length_7690_cov_17.9186	Enteritidis	IncFII	No	53.07	Salmonella_enterica_subsp._enterica_serovar_Enteritidis_strain_69-3861_plasmid_pSE69-3861-2	NZ_CP018639.1	7690	59335	100
Run24C3_S27.NODE_19_length_3443_cov_461.942	Enteritidis	putative_ColRNAI	No	48.45	Salmonella_enterica_subsp._enterica_serovar_Bardo_plasmid_pSBardo-Kan	NC_015575.1	3443	8198	59
Run24C4_S28.NODE_12_length_57473_cov_17.9787	Enteritidis	IncFIB / IncFII	No	51.82	Salmonella_enterica_subsp._enterica_serovar_Enteritidis_strain_SJTUF10984_plasmid_pSJTUF10984	NZ_CP015527.1	57473	59371	100
Run24C4_S28.NODE_19_length_3443_cov_514.348	Enteritidis	putative_ColRNAI	No	48.45	Salmonella_enterica_subsp._enterica_serovar_Bardo_plasmid_pSBardo-Kan	NC_015575.1	3443	8198	59
Run24C5_S29.NODE_12_length_57485_cov_16.0671	Enteritidis	IncFIB / IncFII	No	51.81	Salmonella_enterica_subsp._enterica_serovar_Enteritidis_strain_SJTUF10984_plasmid_pSJTUF10984	NZ_CP015527.1	57485	59371	100
Run24C5_S29.NODE_19_length_3443_cov_408.325	Enteritidis	putative_ColRNAI	No	48.45	Salmonella_enterica_subsp._enterica_serovar_Bardo_plasmid_pSBardo-Kan	NC_015575.1	3443	8198	59
Run24C6_S30.NODE_12_length_57485_cov_15.0627	Enteritidis	IncFIB / IncFII	No	51.81	Salmonella_enterica_subsp._enterica_serovar_Enteritidis_strain_SJTUF10984_plasmid_pSJTUF10984	NZ_CP015527.1	57485	59371	100
Run24C6_S30.NODE_18_length_3443_cov_370.775	Enteritidis	putative_ColRNAI	No	48.45	Salmonella_enterica_subsp._enterica_serovar_Bardo_plasmid_pSBardo-Kan	NC_015575.1	3443	8198	59
Run24C7_S31.NODE_12_length_49828_cov_17.8909	Enteritidis	IncFIB	No	51.61	Salmonella_enterica_subsp._enterica_serovar_Enteritidis_strain_70-1605_plasmid_pSE70-1605	NZ_CP018641.1	49828	59371	99
Run24C7_S31.NODE_14_length_36726_cov_44.4764	Enteritidis	pSL483	No	40.54	Salmonella_enterica_subsp._enterica_serovar_Agona_str._SL483_plasmid	NC_011148.1	36726	37978	88
Run24C7_S31.NODE_17_length_7709_cov_17.4348	Enteritidis	IncFII	No	53.08	Salmonella_enterica_subsp._enterica_serovar_Enteritidis_strain_69-3861_plasmid_pSE69-3861-2	NZ_CP018639.1	7709	59335	100
Run24C7_S31.NODE_18_length_6885_cov_193.877	Enteritidis	putative_Col156	No	51.37	Escherichia_coli_plasmid_pO26-S4	NC_011228.1	6885	6758	100
Run24C7_S31.NODE_22_length_3496_cov_466.252	Enteritidis	putative_ColRNAI	No	48.14	Salmonella_enterica_subsp._enterica_serovar_Bardo_plasmid_pSBardo-Kan	NC_015575.1	3496	8198	58
Run24C8_S32.NODE_12_length_49814_cov_16.179	Enteritidis	IncFIB	No	51.60	Salmonella_enterica_subsp._enterica_serovar_Enteritidis_strain_70-1605_plasmid_pSE70-1605	NZ_CP018641.1	49814	59371	99
Run24C8_S32.NODE_14_length_36726_cov_39.2148	Enteritidis	pSL483	No	40.54	Salmonella_enterica_subsp._enterica_serovar_Agona_str._SL483_plasmid	NC_011148.1	36726	37978	88
Run24C8_S32.NODE_17_length_7718_cov_14.9841	Enteritidis	IncFII	No	53.02	Salmonella_enterica_subsp._enterica_serovar_Enteritidis_strain_69-3861_plasmid_pSE69-3861-2	NZ_CP018639.1	7718	59335	100
Run24C8_S32.NODE_21_length_3496_cov_386.701	Enteritidis	putative_ColRNAI	No	48.14	Salmonella_enterica_subsp._enterica_serovar_Bardo_plasmid_pSBardo-Kan	NC_015575.1	3496	8198	58
Run24C9_S33.NODE_12_length_49808_cov_14.0348	Enteritidis	IncFIB	No	51.61	Salmonella_enterica_subsp._enterica_serovar_Enteritidis_strain_70-1605_plasmid_pSE70-1605	NZ_CP018641.1	49808	59371	99
Run24C9_S33.NODE_16_length_7695_cov_13.5544	Enteritidis	IncFII	No	53.09	Salmonella_enterica_subsp._enterica_serovar_Enteritidis_strain_69-3861_plasmid_pSE69-3861-2	NZ_CP018639.1	7695	59335	100
Run24C9_S33.NODE_20_length_3443_cov_321.434	Enteritidis	putative_ColRNAI	No	48.45	Salmonella_enterica_subsp._enterica_serovar_Bardo_plasmid_pSBardo-Kan	NC_015575.1	3443	8198	59
Run24D1_S37.NODE_13_length_57485_cov_14.2034	Enteritidis	IncFIB / IncFII	No	51.81	Salmonella_enterica_subsp._enterica_serovar_Enteritidis_strain_SJTUF10984_plasmid_pSJTUF10984	NZ_CP015527.1	57485	59371	100
Run24D1_S37.NODE_21_length_3496_cov_377.389	Enteritidis	putative_ColRNAI	No	48.26	Salmonella_enterica_subsp._enterica_serovar_Bardo_plasmid_pSBardo-Kan	NC_015575.1	3496	8198	58
Run24D10_S46.NODE_12_length_49811_cov_13.8933	Enteritidis	IncFIB	No	51.61	Salmonella_enterica_subsp._enterica_serovar_Enteritidis_strain_70-1605_plasmid_pSE70-1605	NZ_CP018641.1	49811	59371	99
Run24D10_S46.NODE_16_length_7732_cov_13.3076	Enteritidis	IncFII	No	53.08	Salmonella_enterica_subsp._enterica_serovar_Enteritidis_strain_69-3861_plasmid_pSE69-3861-2	NZ_CP018639.1	7732	59335	100
Run24D10_S46.NODE_20_length_3443_cov_342.794	Enteritidis	putative_ColRNAI	No	48.45	Salmonella_enterica_subsp._enterica_serovar_Bardo_plasmid_pSBardo-Kan	NC_015575.1	3443	8198	59
Run24D11_S47.NODE_12_length_49808_cov_14.3924	Enteritidis	IncFIB	No	51.60	Salmonella_enterica_subsp._enterica_serovar_Enteritidis_strain_70-1605_plasmid_pSE70-1605	NZ_CP018641.1	49808	59371	99
Run24D11_S47.NODE_16_length_7703_cov_15.1113	Enteritidis	IncFII	No	53.10	Salmonella_enterica_subsp._enterica_serovar_Enteritidis_strain_69-3861_plasmid_pSE69-3861-2	NZ_CP018639.1	7703	59335	100
Run24D11_S47.NODE_20_length_3443_cov_425.297	Enteritidis	putative_ColRNAI	No	48.45	Salmonella_enterica_subsp._enterica_serovar_Bardo_plasmid_pSBardo-Kan	NC_015575.1	3443	8198	59
Run24D12_S48.NODE_12_length_57485_cov_10.9796	Enteritidis	IncFIB / IncFII	No	51.80	Salmonella_enterica_subsp._enterica_serovar_Enteritidis_strain_SJTUF10984_plasmid_pSJTUF10984	NZ_CP015527.1	57485	59371	100
Run24D12_S48.NODE_19_length_3443_cov_341.436	Enteritidis	putative_ColRNAI	No	48.45	Salmonella_enterica_subsp._enterica_serovar_Bardo_plasmid_pSBardo-Kan	NC_015575.1	3443	8198	59
Run24D2_S38.NODE_13_length_49832_cov_13.8417	Enteritidis	IncFIB	No	51.60	Salmonella_enterica_subsp._enterica_serovar_Enteritidis_strain_70-1605_plasmid_pSE70-1605	NZ_CP018641.1	49832	59371	99
Run24D2_S38.NODE_17_length_7658_cov_14.6327	Enteritidis	IncFII	No	53.09	Salmonella_enterica_subsp._enterica_serovar_Enteritidis_strain_69-3861_plasmid_pSE69-3861-2	NZ_CP018639.1	7658	59335	100
Run24D2_S38.NODE_21_length_3443_cov_324.042	Enteritidis	putative_ColRNAI	No	48.45	Salmonella_enterica_subsp._enterica_serovar_Bardo_plasmid_pSBardo-Kan	NC_015575.1	3443	8198	59
Run24D3_S39.NODE_12_length_57485_cov_14.5469	Enteritidis	IncFIB / IncFII	No	51.80	Salmonella_enterica_subsp._enterica_serovar_Enteritidis_strain_SJTUF10984_plasmid_pSJTUF10984	NZ_CP015527.1	57485	59371	100
Run24D3_S39.NODE_19_length_3443_cov_385.826	Enteritidis	putative_ColRNAI	No	48.45	Salmonella_enterica_subsp._enterica_serovar_Bardo_plasmid_pSBardo-Kan	NC_015575.1	3443	8198	59
Run24D4_S40.NODE_12_length_49809_cov_17.7823	Enteritidis	IncFIB	No	51.61	Salmonella_enterica_subsp._enterica_serovar_Enteritidis_strain_70-1605_plasmid_pSE70-1605	NZ_CP018641.1	49809	59371	99
Run24D4_S40.NODE_14_length_37914_cov_40.1001	Enteritidis	putative_pSL483	No	40.52	Escherichia_coli_Xuzhou21_plasmid_pO157_Sal	NC_017903.1	37914	37785	100
Run24D4_S40.NODE_17_length_7747_cov_17.8907	Enteritidis	IncFII	No	53.10	Salmonella_enterica_subsp._enterica_serovar_Enteritidis_strain_69-3861_plasmid_pSE69-3861-2	NZ_CP018639.1	7747	59335	100
Run24D4_S40.NODE_21_length_3443_cov_474.226	Enteritidis	putative_ColRNAI	No	48.45	Salmonella_enterica_subsp._enterica_serovar_Bardo_plasmid_pSBardo-Kan	NC_015575.1	3443	8198	59
Run24D5_S41.NODE_12_length_49809_cov_15.15	Enteritidis	IncFIB	No	51.61	Salmonella_enterica_subsp._enterica_serovar_Enteritidis_strain_70-1605_plasmid_pSE70-1605	NZ_CP018641.1	49809	59371	99
Run24D5_S41.NODE_15_length_7712_cov_14.6745	Enteritidis	IncFII	No	53.07	Salmonella_enterica_subsp._enterica_serovar_Enteritidis_strain_69-3861_plasmid_pSE69-3861-2	NZ_CP018639.1	7712	59335	100
Run24D5_S41.NODE_19_length_3443_cov_383.374	Enteritidis	putative_ColRNAI	No	48.45	Salmonella_enterica_subsp._enterica_serovar_Bardo_plasmid_pSBardo-Kan	NC_015575.1	3443	8198	59
Run24D6_S42.NODE_12_length_57485_cov_14.6118	Enteritidis	IncFIB / IncFII	No	51.80	Salmonella_enterica_subsp._enterica_serovar_Enteritidis_strain_SJTUF10984_plasmid_pSJTUF10984	NZ_CP015527.1	57485	59371	100
Run24D6_S42.NODE_18_length_3443_cov_367.074	Enteritidis	putative_ColRNAI	No	48.45	Salmonella_enterica_subsp._enterica_serovar_Bardo_plasmid_pSBardo-Kan	NC_015575.1	3443	8198	59
Run24D7_S43.NODE_12_length_49811_cov_15.7699	Enteritidis	IncFIB	No	51.61	Salmonella_enterica_subsp._enterica_serovar_Enteritidis_strain_70-1605_plasmid_pSE70-1605	NZ_CP018641.1	49811	59371	99
Run24D7_S43.NODE_15_length_7701_cov_16.6971	Enteritidis	IncFII	No	53.08	Salmonella_enterica_subsp._enterica_serovar_Enteritidis_strain_69-3861_plasmid_pSE69-3861-2	NZ_CP018639.1	7701	59335	100
Run24D7_S43.NODE_19_length_3443_cov_435.308	Enteritidis	putative_ColRNAI	No	48.45	Salmonella_enterica_subsp._enterica_serovar_Bardo_plasmid_pSBardo-Kan	NC_015575.1	3443	8198	59
Run24D8_S44.NODE_12_length_49811_cov_12.918	Enteritidis	IncFIB	No	51.60	Salmonella_enterica_subsp._enterica_serovar_Enteritidis_strain_70-1605_plasmid_pSE70-1605	NZ_CP018641.1	49811	59371	99
Run24D8_S44.NODE_16_length_7742_cov_12.989	Enteritidis	IncFII	No	53.05	Salmonella_enterica_subsp._enterica_serovar_Enteritidis_strain_69-3861_plasmid_pSE69-3861-2	NZ_CP018639.1	7742	59335	100
Run24D8_S44.NODE_20_length_3496_cov_314.989	Enteritidis	putative_ColRNAI	No	48.28	Salmonella_enterica_subsp._enterica_serovar_Bardo_plasmid_pSBardo-Kan	NC_015575.1	3496	8198	58
Run24D9_S45.NODE_13_length_57485_cov_12.5313	Enteritidis	IncFIB / IncFII	No	51.81	Salmonella_enterica_subsp._enterica_serovar_Enteritidis_strain_SJTUF10984_plasmid_pSJTUF10984	NZ_CP015527.1	57485	59371	100
Run24D9_S45.NODE_20_length_3443_cov_307.939	Enteritidis	putative_ColRNAI	No	48.45	Salmonella_enterica_subsp._enterica_serovar_Bardo_plasmid_pSBardo-Kan	NC_015575.1	3443	8198	59
Run24E1_S49.NODE_12_length_57485_cov_14.462	Enteritidis	IncFIB / IncFII	No	51.81	Salmonella_enterica_subsp._enterica_serovar_Enteritidis_strain_SJTUF10984_plasmid_pSJTUF10984	NZ_CP015527.1	57485	59371	100
Run24E1_S49.NODE_19_length_3443_cov_407.865	Enteritidis	putative_ColRNAI	No	48.45	Salmonella_enterica_subsp._enterica_serovar_Bardo_plasmid_pSBardo-Kan	NC_015575.1	3443	8198	59
Run24E10_S58.NODE_12_length_49812_cov_16.2127	Enteritidis	IncFIB	No	51.60	Salmonella_enterica_subsp._enterica_serovar_Enteritidis_strain_70-1605_plasmid_pSE70-1605	NZ_CP018641.1	49812	59371	99
Run24E10_S58.NODE_16_length_7713_cov_16.9848	Enteritidis	IncFII	No	53.07	Salmonella_enterica_subsp._enterica_serovar_Enteritidis_strain_69-3861_plasmid_pSE69-3861-2	NZ_CP018639.1	7713	59335	100
Run24E10_S58.NODE_20_length_3443_cov_350.498	Enteritidis	putative_ColRNAI	No	48.45	Salmonella_enterica_subsp._enterica_serovar_Bardo_plasmid_pSBardo-Kan	NC_015575.1	3443	8198	59
Run24E11_S59.NODE_12_length_57485_cov_17.0763	Enteritidis	IncFIB / IncFII	No	51.81	Salmonella_enterica_subsp._enterica_serovar_Enteritidis_strain_SJTUF10984_plasmid_pSJTUF10984	NZ_CP015527.1	57485	59371	100
Run24E12_S60.NODE_12_length_57485_cov_11.2155	Enteritidis	IncFIB / IncFII	No	51.80	Salmonella_enterica_subsp._enterica_serovar_Enteritidis_strain_SJTUF10984_plasmid_pSJTUF10984	NZ_CP015527.1	57485	59371	100
Run24E12_S60.NODE_19_length_3443_cov_318.013	Enteritidis	putative_ColRNAI	No	48.45	Salmonella_enterica_subsp._enterica_serovar_Bardo_plasmid_pSBardo-Kan	NC_015575.1	3443	8198	59
Run24E2_S50.NODE_12_length_49815_cov_16.4569	Enteritidis	IncFIB	No	51.61	Salmonella_enterica_subsp._enterica_serovar_Enteritidis_strain_70-1605_plasmid_pSE70-1605	NZ_CP018641.1	49815	59371	99
Run24E2_S50.NODE_16_length_7703_cov_16.3206	Enteritidis	IncFII	No	53.10	Salmonella_enterica_subsp._enterica_serovar_Enteritidis_strain_69-3861_plasmid_pSE69-3861-2	NZ_CP018639.1	7703	59335	100
Run24E2_S50.NODE_20_length_3443_cov_373.373	Enteritidis	putative_ColRNAI	No	48.45	Salmonella_enterica_subsp._enterica_serovar_Bardo_plasmid_pSBardo-Kan	NC_015575.1	3443	8198	59
Run24E3_S51.NODE_12_length_57485_cov_15.0522	Enteritidis	IncFIB / IncFII	No	51.80	Salmonella_enterica_subsp._enterica_serovar_Enteritidis_strain_SJTUF10984_plasmid_pSJTUF10984	NZ_CP015527.1	57485	59371	100
Run24E3_S51.NODE_19_length_3443_cov_403.801	Enteritidis	putative_ColRNAI	No	48.45	Salmonella_enterica_subsp._enterica_serovar_Bardo_plasmid_pSBardo-Kan	NC_015575.1	3443	8198	59
Run24E4_S52.NODE_12_length_49809_cov_14.0971	Enteritidis	IncFIB	No	51.60	Salmonella_enterica_subsp._enterica_serovar_Enteritidis_strain_70-1605_plasmid_pSE70-1605	NZ_CP018641.1	49809	59371	99
Run24E4_S52.NODE_16_length_7713_cov_14.073	Enteritidis	IncFII	No	53.07	Salmonella_enterica_subsp._enterica_serovar_Enteritidis_strain_69-3861_plasmid_pSE69-3861-2	NZ_CP018639.1	7713	59335	100
Run24E4_S52.NODE_20_length_3443_cov_376.328	Enteritidis	putative_ColRNAI	No	48.45	Salmonella_enterica_subsp._enterica_serovar_Bardo_plasmid_pSBardo-Kan	NC_015575.1	3443	8198	59
Run24E5_S53.NODE_12_length_49823_cov_14.5694	Enteritidis	IncFIB	No	51.61	Salmonella_enterica_subsp._enterica_serovar_Enteritidis_strain_70-1605_plasmid_pSE70-1605	NZ_CP018641.1	49823	59371	99
Run24E5_S53.NODE_15_length_7681_cov_13.8344	Enteritidis	IncFII	No	53.07	Salmonella_enterica_subsp._enterica_serovar_Enteritidis_strain_69-3861_plasmid_pSE69-3861-2	NZ_CP018639.1	7681	59335	100
Run24E5_S53.NODE_19_length_3443_cov_452.238	Enteritidis	putative_ColRNAI	No	48.45	Salmonella_enterica_subsp._enterica_serovar_Bardo_plasmid_pSBardo-Kan	NC_015575.1	3443	8198	59
Run24E6_S54.NODE_12_length_49813_cov_13.938	Enteritidis	IncFIB	No	51.61	Salmonella_enterica_subsp._enterica_serovar_Enteritidis_strain_70-1605_plasmid_pSE70-1605	NZ_CP018641.1	49813	59371	99
Run24E6_S54.NODE_16_length_7709_cov_14.522	Enteritidis	IncFII	No	53.08	Salmonella_enterica_subsp._enterica_serovar_Enteritidis_strain_69-3861_plasmid_pSE69-3861-2	NZ_CP018639.1	7709	59335	100
Run24E6_S54.NODE_20_length_3443_cov_383.407	Enteritidis	putative_ColRNAI	No	48.45	Salmonella_enterica_subsp._enterica_serovar_Bardo_plasmid_pSBardo-Kan	NC_015575.1	3443	8198	59
Run24E7_S55.NODE_12_length_57485_cov_13.5379	Enteritidis	IncFIB / IncFII	No	51.80	Salmonella_enterica_subsp._enterica_serovar_Enteritidis_strain_SJTUF10984_plasmid_pSJTUF10984	NZ_CP015527.1	57485	59371	100
Run24E8_S56.NODE_12_length_49810_cov_15.3748	Enteritidis	IncFIB	No	51.60	Salmonella_enterica_subsp._enterica_serovar_Enteritidis_strain_70-1605_plasmid_pSE70-1605	NZ_CP018641.1	49810	59371	99
Run24E8_S56.NODE_16_length_7708_cov_14.8288	Enteritidis	IncFII	No	53.07	Salmonella_enterica_subsp._enterica_serovar_Enteritidis_strain_69-3861_plasmid_pSE69-3861-2	NZ_CP018639.1	7708	59335	100
Run24E9_S57.NODE_12_length_57485_cov_13.9698	Enteritidis	IncFIB / IncFII	No	51.81	Salmonella_enterica_subsp._enterica_serovar_Enteritidis_strain_SJTUF10984_plasmid_pSJTUF10984	NZ_CP015527.1	57485	59371	100
Run24E9_S57.NODE_18_length_3496_cov_327.175	Enteritidis	putative_ColRNAI	No	48.31	Salmonella_enterica_subsp._enterica_serovar_Bardo_plasmid_pSBardo-Kan	NC_015575.1	3496	8198	58
Run25A1_S1.NODE_12_length_49806_cov_12.6527	Enteritidis	IncFIB	No	51.61	Salmonella_enterica_subsp._enterica_serovar_Enteritidis_strain_70-1605_plasmid_pSE70-1605	NZ_CP018641.1	49806	59371	99
Run25A1_S1.NODE_16_length_7699_cov_12.1123	Enteritidis	IncFII	No	53.11	Salmonella_enterica_strain_FDAARGOS_70_plasmid_unnamed2	NZ_CP026054.1	7699	59363	100
Run25A10_S10.NODE_12_length_49806_cov_10.2205	Enteritidis	IncFIB	No	51.61	Salmonella_enterica_subsp._enterica_serovar_Enteritidis_strain_70-1605_plasmid_pSE70-1605	NZ_CP018641.1	49806	59371	99
Run25A10_S10.NODE_16_length_7683_cov_10.874	Enteritidis	IncFII	No	53.10	Salmonella_enterica_strain_FDAARGOS_70_plasmid_unnamed2	NZ_CP026054.1	7683	59363	100
Run25A11_S11.NODE_12_length_57476_cov_11.1093	Enteritidis	IncFIB / IncFII	No	51.81	Salmonella_enterica_subsp._enterica_serovar_Enteritidis_strain_SJTUF10984_plasmid_pSJTUF10984	NZ_CP015527.1	57476	59371	100
Run25A12_S12.NODE_12_length_49839_cov_11.1743	Enteritidis	IncFIB	No	51.61	Salmonella_enterica_subsp._enterica_serovar_Enteritidis_strain_70-1605_plasmid_pSE70-1605	NZ_CP018641.1	49839	59371	99
Run25A12_S12.NODE_16_length_7696_cov_11.4596	Enteritidis	IncFII	No	53.13	Salmonella_enterica_strain_FDAARGOS_70_plasmid_unnamed2	NZ_CP026054.1	7696	59363	100
Run25A2_S2.NODE_12_length_49812_cov_10.7481	Enteritidis	IncFIB	No	51.60	Salmonella_enterica_subsp._enterica_serovar_Enteritidis_strain_70-1605_plasmid_pSE70-1605	NZ_CP018641.1	49812	59371	99
Run25A2_S2.NODE_16_length_7685_cov_10.8526	Enteritidis	IncFII	No	53.12	Salmonella_enterica_strain_FDAARGOS_70_plasmid_unnamed2	NZ_CP026054.1	7685	59363	100
Run25A3_S3.NODE_12_length_57476_cov_11.9465	Enteritidis	IncFIB / IncFII	No	51.81	Salmonella_enterica_subsp._enterica_serovar_Enteritidis_strain_SJTUF10984_plasmid_pSJTUF10984	NZ_CP015527.1	57476	59371	100
Run25A4_S4.NODE_13_length_49807_cov_12.4005	Enteritidis	IncFIB	No	51.61	Salmonella_enterica_subsp._enterica_serovar_Enteritidis_strain_70-1605_plasmid_pSE70-1605	NZ_CP018641.1	49807	59371	99
Run25A4_S4.NODE_17_length_5638_cov_11.5736	Enteritidis	IncFII	No	52.77	Salmonella_enterica_strain_FDAARGOS_70_plasmid_unnamed2	NZ_CP026054.1	5638	59363	100
Run25A5_S5.NODE_13_length_57476_cov_11.3709	Enteritidis	IncFIB / IncFII	No	51.82	Salmonella_enterica_subsp._enterica_serovar_Enteritidis_strain_SJTUF10984_plasmid_pSJTUF10984	NZ_CP015527.1	57476	59371	100
Run25A6_S6.NODE_12_length_49822_cov_9.80777	Enteritidis	IncFIB	No	51.62	Salmonella_enterica_subsp._enterica_serovar_Enteritidis_strain_70-1605_plasmid_pSE70-1605	NZ_CP018641.1	49822	59371	100
Run25A6_S6.NODE_16_length_7711_cov_9.3423	Enteritidis	IncFII	No	53.02	Salmonella_enterica_strain_FDAARGOS_70_plasmid_unnamed2	NZ_CP026054.1	7711	59363	99
Run25A7_S7.NODE_12_length_49808_cov_10.9849	Enteritidis	IncFIB	No	51.61	Salmonella_enterica_subsp._enterica_serovar_Enteritidis_strain_70-1605_plasmid_pSE70-1605	NZ_CP018641.1	49808	59371	99
Run25A7_S7.NODE_15_length_7676_cov_11.2559	Enteritidis	IncFII	No	53.09	Salmonella_enterica_strain_FDAARGOS_70_plasmid_unnamed2	NZ_CP026054.1	7676	59363	100
Run25A8_S8.NODE_13_length_57476_cov_10.5272	Enteritidis	IncFIB / IncFII	No	51.81	Salmonella_enterica_subsp._enterica_serovar_Enteritidis_strain_SJTUF10984_plasmid_pSJTUF10984	NZ_CP015527.1	57476	59371	100
Run25A9_S9.NODE_16_length_33738_cov_8.90577	Enteritidis	IncFII	No	51.76	Salmonella_enterica_subsp._enterica_strain_CFSAN033543_plasmid_pCFSAN033543	NZ_CP020826.1	33738	59363	100
Run25A9_S9.NODE_19_length_23751_cov_9.17105	Enteritidis	IncFIB	No	51.86	Salmonella_enterica_strain_FDAARGOS_70_plasmid_unnamed2	NZ_CP026054.1	23751	59363	100
Run25B1_S13.NODE_12_length_49809_cov_10.7616	Enteritidis	IncFIB	No	51.61	Salmonella_enterica_subsp._enterica_serovar_Enteritidis_strain_70-1605_plasmid_pSE70-1605	NZ_CP018641.1	49809	59371	99
Run25B1_S13.NODE_15_length_7699_cov_11.4629	Enteritidis	IncFII	No	53.11	Salmonella_enterica_strain_FDAARGOS_70_plasmid_unnamed2	NZ_CP026054.1	7699	59363	100
Run25B10_S22.NODE_17_length_37824_cov_31.23	Heidelberg	IncX1	Yes	41.19	Salmonella_enterica_subsp._enterica_serovar_Heidelberg_strain_AMR588-04-00435_plasmid_pAMR588-04-00435_37	NZ_CP016575.1	37824	37697	100
Run25B10_S22.NODE_20_length_6774_cov_129.806	Heidelberg	putative_ColRNAI	Yes	48.30	Escherichia_coli_plasmid_ColE1	NC_001371.1	6774	6646	100
Run25B10_S22.NODE_23_length_2221_cov_441.224	Heidelberg	ColpVC	No	55.79	Salmonella_enterica_subsp._enterica_serovar_Heidelberg_strain_SH14-009_plasmid_pSH14-009_2	NZ_CP016582.1	2221	2094	100
Run25B2_S14.NODE_13_length_49815_cov_13.8595	Enteritidis	IncFIB	No	51.63	Salmonella_enterica_subsp._enterica_serovar_Enteritidis_strain_70-1605_plasmid_pSE70-1605	NZ_CP018641.1	49815	59371	99
Run25B2_S14.NODE_18_length_7691_cov_12.8888	Enteritidis	IncFII	No	53.10	Salmonella_enterica_strain_FDAARGOS_70_plasmid_unnamed2	NZ_CP026054.1	7691	59363	100
Run25B2_S14.NODE_23_length_2221_cov_2.46657	Enteritidis	ColpVC	No	55.61	Salmonella_enterica_subsp._enterica_serovar_Heidelberg_strain_SH14-009_plasmid_pSH14-009_2	NZ_CP016582.1	2221	2094	100
Run25B3_S15.NODE_12_length_57476_cov_14.0098	Enteritidis	IncFIB / IncFII	No	51.82	Salmonella_enterica_subsp._enterica_serovar_Enteritidis_strain_SJTUF10984_plasmid_pSJTUF10984	NZ_CP015527.1	57476	59371	100
Run25B4_S16.NODE_12_length_57476_cov_12.5232	Enteritidis	IncFIB / IncFII	No	51.81	Salmonella_enterica_subsp._enterica_serovar_Enteritidis_strain_SJTUF10984_plasmid_pSJTUF10984	NZ_CP015527.1	57476	59371	100
Run25B5_S17.NODE_12_length_57476_cov_13.2149	Enteritidis	IncFIB / IncFII	No	51.81	Salmonella_enterica_subsp._enterica_serovar_Enteritidis_strain_SJTUF10984_plasmid_pSJTUF10984	NZ_CP015527.1	57476	59371	100
Run25B6_S18.NODE_18_length_37824_cov_25.0475	Heidelberg	IncX1	Yes	41.17	Salmonella_enterica_subsp._enterica_serovar_Heidelberg_str._CFSAN002064_plasmid	NZ_CP005994.1	37824	37692	100
Run25B6_S18.NODE_24_length_2223_cov_415.805	Heidelberg	ColpVC	No	55.69	Salmonella_enterica_subsp._enterica_serovar_Heidelberg_strain_SA02DT09004001_plasmid_pSA02DT09004001_2	NZ_CP016523.1	2223	2096	100
Run25B7_S19.NODE_17_length_37823_cov_21.8566	Heidelberg	IncX1	Yes	41.20	Salmonella_enterica_subsp._enterica_serovar_Heidelberg_strain_SH13-004_plasmid_pSH13-004_37	NZ_CP016587.1	37823	37696	100
Run25B8_S20.NODE_17_length_37823_cov_26.4669	Heidelberg	IncX1	Yes	41.15	Salmonella_enterica_subsp._enterica_serovar_Heidelberg_strain_SH13-004_plasmid_pSH13-004_37	NZ_CP016587.1	37823	37696	99
Run25B9_S21.NODE_12_length_98738_cov_18.8355	Heidelberg	IncI1	Yes	51.57	Salmonella_enterica_subsp._enterica_serovar_Heidelberg_strain_SH14-009_plasmid_pSH14-009_99	NZ_CP016585.1	98738	99473	100
Run25B9_S21.NODE_16_length_37824_cov_23.9423	Heidelberg	IncX1	Yes	41.16	Salmonella_enterica_subsp._enterica_serovar_Heidelberg_strain_AMR588-04-00435_plasmid_pAMR588-04-00435_37	NZ_CP016575.1	37824	37697	100
Run25B9_S21.NODE_19_length_6774_cov_98.1495	Heidelberg	putative_ColRNAI	Yes	48.60	Escherichia_coli_strain_Ecol_276_plasmid_pEC276_KPC	NZ_CP018949.1	6774	16559	100
Run25B9_S21.NODE_22_length_2221_cov_369.776	Heidelberg	ColpVC	No	55.47	Salmonella_enterica_subsp._enterica_serovar_Heidelberg_strain_SH14-009_plasmid_pSH14-009_2	NZ_CP016582.1	2221	2094	100
Run25F1_S61.NODE_12_length_57485_cov_17.2552	Enteritidis	IncFIB / IncFII	No	51.82	Salmonella_enterica_subsp._enterica_serovar_Enteritidis_strain_SJTUF10984_plasmid_pSJTUF10984	NZ_CP015527.1	57485	59371	100
Run25F10_S70.NODE_12_length_57476_cov_18.2723	Enteritidis	IncFIB / IncFII	No	51.80	Salmonella_enterica_subsp._enterica_serovar_Enteritidis_strain_SJTUF10978_plasmid_pSJTUF10978	NZ_CP015525.1	57476	59372	100
Run25F11_S71.NODE_12_length_57485_cov_18.9275	Enteritidis	IncFIB / IncFII	No	51.81	Salmonella_enterica_subsp._enterica_serovar_Enteritidis_strain_SJTUF10984_plasmid_pSJTUF10984	NZ_CP015527.1	57485	59371	100
Run25F11_S71.NODE_18_length_4688_cov_238.263	Enteritidis	putative_Col440I	No	52.73	Corynebacterium_crudilactis_strain_JZ16_plasmid_pCRULAC2	NZ_CP015624.1	4688	25275	46
Run25F12_S72.NODE_12_length_49812_cov_12.8052	Enteritidis	IncFIB	No	51.60	Salmonella_enterica_subsp._enterica_serovar_Enteritidis_strain_70-1605_plasmid_pSE70-1605	NZ_CP018641.1	49812	59371	99
Run25F12_S72.NODE_15_length_7685_cov_13.1485	Enteritidis	IncFII	No	53.05	Salmonella_enterica_subsp._enterica_serovar_Enteritidis_strain_69-3861_plasmid_pSE69-3861-2	NZ_CP018639.1	7685	59335	100
Run25F2_S62.NODE_12_length_49808_cov_16.9919	Enteritidis	IncFIB	No	51.61	Salmonella_enterica_subsp._enterica_serovar_Enteritidis_strain_70-1605_plasmid_pSE70-1605	NZ_CP018641.1	49808	59371	99
Run25F2_S62.NODE_16_length_7754_cov_15.9051	Enteritidis	IncFII	No	53.10	Salmonella_enterica_strain_FDAARGOS_70_plasmid_unnamed2	NZ_CP026054.1	7754	59363	99
Run25F3_S63.NODE_12_length_57476_cov_19.2856	Enteritidis	IncFIB / IncFII	No	51.82	Salmonella_enterica_subsp._enterica_serovar_Enteritidis_strain_SJTUF10984_plasmid_pSJTUF10984	NZ_CP015527.1	57476	59371	100
Run25F4_S64.NODE_12_length_57476_cov_22.1493	Enteritidis	IncFIB / IncFII	No	51.81	Salmonella_enterica_subsp._enterica_serovar_Enteritidis_strain_SJTUF10984_plasmid_pSJTUF10984	NZ_CP015527.1	57476	59371	100
Run25F5_S65.NODE_12_length_57476_cov_20.0866	Enteritidis	IncFIB / IncFII	No	51.82	Salmonella_enterica_subsp._enterica_serovar_Enteritidis_strain_SJTUF10984_plasmid_pSJTUF10984	NZ_CP015527.1	57476	59371	100
Run25F6_S66.NODE_12_length_57476_cov_16.4459	Enteritidis	IncFIB / IncFII	No	51.82	Salmonella_enterica_subsp._enterica_serovar_Enteritidis_strain_SJTUF10984_plasmid_pSJTUF10984	NZ_CP015527.1	57476	59371	100
Run25F7_S67.NODE_12_length_49808_cov_15.7855	Enteritidis	IncFIB	No	51.61	Salmonella_enterica_subsp._enterica_serovar_Enteritidis_strain_70-1605_plasmid_pSE70-1605	NZ_CP018641.1	49808	59371	99
Run25F7_S67.NODE_15_length_7688_cov_16.1303	Enteritidis	IncFII	No	53.11	Salmonella_enterica_strain_FDAARGOS_70_plasmid_unnamed2	NZ_CP026054.1	7688	59363	100
Run25F8_S68.NODE_12_length_49808_cov_14.8855	Enteritidis	IncFIB	No	51.61	Salmonella_enterica_subsp._enterica_serovar_Enteritidis_strain_70-1605_plasmid_pSE70-1605	NZ_CP018641.1	49808	59371	99
Run25F8_S68.NODE_16_length_7717_cov_14.307	Enteritidis	IncFII	No	53.09	Salmonella_enterica_strain_FDAARGOS_70_plasmid_unnamed2	NZ_CP026054.1	7717	59363	100
Run25F9_S69.NODE_12_length_49808_cov_16.1039	Enteritidis	IncFIB	No	51.61	Salmonella_enterica_subsp._enterica_serovar_Enteritidis_strain_70-1605_plasmid_pSE70-1605	NZ_CP018641.1	49808	59371	99
Run25F9_S69.NODE_15_length_7701_cov_16.3038	Enteritidis	IncFII	No	52.89	Salmonella_enterica_subsp._enterica_serovar_Enteritidis_strain_69-3861_plasmid_pSE69-3861-2	NZ_CP018639.1	7701	59335	98
Run25G1_S73.NODE_12_length_57485_cov_16.5211	Enteritidis	IncFIB / IncFII	No	51.81	Salmonella_enterica_subsp._enterica_serovar_Enteritidis_strain_SJTUF10984_plasmid_pSJTUF10984	NZ_CP015527.1	57485	59371	100
Run25G2_S74.NODE_12_length_57485_cov_16.2301	Enteritidis	IncFIB / IncFII	No	51.80	Salmonella_enterica_subsp._enterica_serovar_Enteritidis_strain_SJTUF10984_plasmid_pSJTUF10984	NZ_CP015527.1	57485	59371	100
Run25H10_S94.NODE_11_length_88263_cov_16.1552	Enteritidis	IncFIB / IncFII / IncX1	Yes	49.75	Salmonella_enterica_subsp._enterica_serovar_Enteritidis_strain_SJTUF10978_plasmid_pSJTUF10978	NZ_CP015525.1	88263	59372	66
Run25H10_S94.NODE_12_length_80631_cov_18.7933	Enteritidis	IncI1	Yes	49.64	Salmonella_enterica_subsp._enterica_serovar_Heidelberg_plasmid_pSH146_87	NC_019131.1	80631	86586	91
Run25H10_S94.NODE_14_length_53018_cov_22.2297	Enteritidis	IncFII / putative_IncFII	No	43.83	Salmonella_enterica_subsp._enterica_serovar_Newport_strain_CFSAN001660_plasmid_pCFSAN001660	NZ_CP016011.1	53018	67730	85
Run25H10_S94.NODE_17_length_41240_cov_39.8652	Enteritidis	absent	Yes	50.42	Klebsiella_pneumoniae_strain_KP148_plasmid_pKP148,PINH-4900	NZ_KX062091.1	41240	52536	1
Run25H11_S95.NODE_12_length_88263_cov_19.0349	Enteritidis	IncFIB / IncFII / IncX1	Yes	49.74	Salmonella_enterica_subsp._enterica_serovar_Enteritidis_strain_SJTUF10978_plasmid_pSJTUF10978	NZ_CP015525.1	88263	59372	66
Run25H11_S95.NODE_14_length_53018_cov_26.0156	Enteritidis	IncFII / putative_IncFII	No	43.84	Salmonella_enterica_subsp._enterica_serovar_Newport_strain_CFSAN001660_plasmid_pCFSAN001660	NZ_CP016011.1	53018	67730	85
Run25H12_S96.NODE_11_length_88263_cov_16.345	Enteritidis	IncFIB / IncFII / IncX1	Yes	49.74	Salmonella_enterica_subsp._enterica_serovar_Enteritidis_strain_SJTUF10978_plasmid_pSJTUF10978	NZ_CP015525.1	88263	59372	66
Run25H12_S96.NODE_13_length_53018_cov_21.9196	Enteritidis	IncFII / putative_IncFII	No	43.84	Salmonella_enterica_subsp._enterica_serovar_Newport_strain_CFSAN001660_plasmid_pCFSAN001660	NZ_CP016011.1	53018	67730	85
Run25H3_S87.NODE_11_length_88263_cov_20.1718	Enteritidis	IncFIB / IncFII / IncX1	Yes	49.74	Salmonella_enterica_subsp._enterica_serovar_Enteritidis_strain_SJTUF10978_plasmid_pSJTUF10978	NZ_CP015525.1	88263	59372	66
Run25H3_S87.NODE_13_length_53018_cov_29.557	Enteritidis	IncFII / putative_IncFII	No	43.84	Salmonella_enterica_subsp._enterica_serovar_Newport_strain_CFSAN001660_plasmid_pCFSAN001660	NZ_CP016011.1	53018	67730	85
Run25H3_S87.NODE_15_length_34985_cov_51.7525	Enteritidis	absent	Yes	48.12	Salmonella_enterica_subsp._enterica_serovar_Anatum_strain_R16.0676_plasmid_pR16.0676_34k	NZ_CP029801.1	34985	34063	93
Run25H4_S88.NODE_11_length_88263_cov_20.8048	Enteritidis	IncFIB / IncFII / IncX1	Yes	49.74	Salmonella_enterica_subsp._enterica_serovar_Enteritidis_strain_SJTUF10978_plasmid_pSJTUF10978	NZ_CP015525.1	88263	59372	66
Run25H4_S88.NODE_13_length_53018_cov_30.49	Enteritidis	IncFII / putative_IncFII	No	43.81	Salmonella_enterica_subsp._enterica_serovar_Newport_strain_CFSAN001660_plasmid_pCFSAN001660	NZ_CP016011.1	53018	67730	85
Run25H5_S89.NODE_11_length_88263_cov_21.1684	Enteritidis	IncFIB / IncFII / IncX1	Yes	49.74	Salmonella_enterica_subsp._enterica_serovar_Enteritidis_strain_SJTUF10978_plasmid_pSJTUF10978	NZ_CP015525.1	88263	59372	66
Run25H5_S89.NODE_13_length_53018_cov_29.4713	Enteritidis	IncFII / putative_IncFII	No	43.82	Salmonella_enterica_subsp._enterica_serovar_Newport_strain_CFSAN001660_plasmid_pCFSAN001660	NZ_CP016011.1	53018	67730	85
Run25H6_S90.NODE_11_length_88263_cov_20.5921	Enteritidis	IncFIB / IncFII / IncX1	Yes	49.74	Salmonella_enterica_subsp._enterica_serovar_Enteritidis_strain_SJTUF10978_plasmid_pSJTUF10978	NZ_CP015525.1	88263	59372	66
Run25H6_S90.NODE_13_length_53018_cov_28.518	Enteritidis	IncFII / putative_IncFII	No	43.83	Salmonella_enterica_subsp._enterica_serovar_Cerro_str._CFSAN001588_plasmid_pCFSAN001588_001	NZ_CP012834.1	53018	53952	86
Run25H7_S91.NODE_11_length_80607_cov_21.7305	Enteritidis	IncFIB / IncX1	Yes	49.43	Salmonella_enterica_subsp._enterica_serovar_Enteritidis_strain_SJTUF10978_plasmid_pSJTUF10978	NZ_CP015525.1	80607	59372	63
Run25H7_S91.NODE_13_length_53018_cov_28.1848	Enteritidis	IncFII / putative_IncFII	No	43.81	Salmonella_enterica_subsp._enterica_serovar_Newport_strain_CFSAN001660_plasmid_pCFSAN001660	NZ_CP016011.1	53018	67730	85
Run25H7_S91.NODE_17_length_7690_cov_15.4637	Enteritidis	IncFII	No	53.04	Salmonella_enterica_strain_2017K-0021_plasmid_p2017K-0021	NZ_CP030796.1	7690	59371	100
Run25H8_S92.NODE_11_length_88263_cov_19.3641	Enteritidis	IncFIB / IncFII / IncX1	Yes	49.74	Salmonella_enterica_subsp._enterica_serovar_Enteritidis_strain_SJTUF10978_plasmid_pSJTUF10978	NZ_CP015525.1	88263	59372	66
Run25H8_S92.NODE_13_length_53018_cov_25.9342	Enteritidis	IncFII / putative_IncFII	No	43.84	Salmonella_enterica_subsp._enterica_serovar_Newport_strain_CFSAN001660_plasmid_pCFSAN001660	NZ_CP016011.1	53018	67730	85
Run25H9_S93.NODE_12_length_88263_cov_18.7166	Enteritidis	IncFIB / IncFII / IncX1	Yes	49.74	Salmonella_enterica_subsp._enterica_serovar_Enteritidis_strain_SJTUF10978_plasmid_pSJTUF10978	NZ_CP015525.1	88263	59372	66
Run25H9_S93.NODE_14_length_53018_cov_25.6195	Enteritidis	IncFII / putative_IncFII	No	43.85	Salmonella_enterica_subsp._enterica_serovar_Cerro_str._CFSAN001588_plasmid_pCFSAN001588_001	NZ_CP012834.1	53018	53952	86
Run26C5_S29.NODE_13_length_113242_cov_14.5167	Tennessee	IncA/C2	Yes	51.22	Proteus_mirabilis_strain_AR_0159_plasmid_tig00000137	NZ_CP021551.1	113242	161830	100
Run26C5_S29.NODE_16_length_91545_cov_7.22279	Tennessee	IncI1	Yes	48.91	Salmonella_enterica_strain_SA20025921_plasmid_pSA20025921.2	NZ_CP030216.1	91545	104420	95
Run26C5_S29.NODE_28_length_4031_cov_156.932	Tennessee	Col156	No	50.93	Salmonella_enterica_subsp._enterica_serovar_Typhimurium_strain_13-931_plasmid_p931-3904	NZ_CP016386.1	4031	3904	100
Run26C6_S30.NODE_31_length_9397_cov_118.389	Rubislaw	putative_Col440I	Yes	49.66	Salmonella_enterica_subsp._enterica_serovar_Heidelberg_strain_SA01AB09084001_plasmid_pSA01AB09084001_4	NZ_CP016532.1	9397	4245	42
Run26C6_S30.NODE_40_length_5372_cov_102.687	Rubislaw	putative_Col440II / putative_Col440I	Yes	50.07	Klebsiella_oxytoca_strain_CAV1099_plasmid_pCAV1099-5410	NZ_CP011592.1	5372	5410	57
Run26C7_S31.NODE_15_length_7306_cov_150.002	Braenderup	putative_Col440I	No	46.80	Salmonella_enterica_strain_SA20041605_plasmid_pSA20041605.3	NZ_CP030228.1	7306	3428	33
Run26C7_S31.NODE_16_length_7161_cov_65.1949	Braenderup	putative_Col440II / putative_Col440I	Yes	55.98	Salmonella_enterica_subsp._enterica_serovar_Typhimurium_plasmid_pCTXM5-637	NC_025190.1	7161	7438	46
Run26C7_S31.NODE_18_length_4516_cov_36.1615	Braenderup	putative_Col440II / putative_Col440I	Yes	53.52	Enterobacter_cloacae_complex_sp._35734_plasmid_p35734-8.452kb	NZ_CP012164.1	4516	8452	57
Run26C7_S31.NODE_21_length_4125_cov_280.252	Braenderup	Col(Ye4449)	Yes	51.44	Yersinia_enterocolitica_plasmid_pYe4449-1	NC_012208.1	4125	4357	82
Run26C7_S31.NODE_22_length_3335_cov_2.17737	Braenderup	absent	Yes	55.17	Salmonella_enterica_subsp._enterica_serovar_Anatum_strain_GT-38_plasmid_PDM05	NZ_CP013225.1	3335	3371	100
Run26C7_S31.NODE_23_length_2706_cov_94.0954	Braenderup	putative_Col440I	No	50.92	Salmonella_enterica_subsp._enterica_serovar_Infantis_plasmid_pPAB19	NC_019101.1	2706	2699	98
Run26C7_S31.NODE_24_length_2689_cov_62.8392	Braenderup	putative_Col440I	No	51.17	Escherichia_coli_strain_Ecol_AZ155_plasmid_pECAZ155_3	NZ_CP019003.1	2689	12602	54
Run26C8_S32.NODE_13_length_4372_cov_134.041	Blockley	putative_Col440I	Yes	53.50	Salmonella_enterica_subsp._enterica_serovar_Heidelberg_strain_SA01AB09084001_plasmid_pSA01AB09084001_4	NZ_CP016532.1	4372	4245	100
Run26D11_S47.NODE_14_length_117680_cov_14.5582	Poona	putative_IncI1	Yes	50.71	Salmonella_enterica_subsp._enterica_serovar_Gaminara_str._SA20063285_plasmid_pIncI1.1	NZ_CP030289.1	117680	117908	100
Run26D11_S47.NODE_19_length_48542_cov_20.1292	Poona	IncFII / putative_IncFII	No	44.06	Salmonella_enterica_subsp._enterica_serovar_Newport_strain_CFSAN001660_plasmid_pCFSAN001660	NZ_CP016011.1	48542	67730	97
Run26D12_S48.NODE_12_length_57792_cov_11.0307	Enteritidis	IncFIB / IncFII	No	51.82	Salmonella_enterica_subsp._enterica_serovar_Enteritidis_strain_SJTUF10984_plasmid_pSJTUF10984	NZ_CP015527.1	57792	59371	100
Run26D2_S38.NODE_15_length_82898_cov_14.0557	Cerro	putative_IncB/O/K/Z	Yes	50.75	Salmonella_enterica_strain_SA20075157_plasmid_pSA20075157.1	NZ_CP030218.1	82898	97234	93
Run26D5_S41.NODE_10_length_85983_cov_13.0693	Corvallis	IncI1	Yes	49.82	Escherichia_coli_strain_Ecol_224_plasmid_pEC224_2	NZ_CP018946.1	85983	87114	100
Run26D5_S41.NODE_19_length_4211_cov_171.212	Corvallis	putative_Col8282	No	49.06	Escherichia_coli_SE11_plasmid_pSE11-6_DNA	NC_011411.1	4211	4082	100
Run26D5_S41.NODE_20_length_2744_cov_133.079	Corvallis	putative_Col440I	No	50.40	Salmonella_enterica_strain_SA20041605_plasmid_pSA20041605.5	NZ_CP030230.1	2744	2699	96
Run26D6_S42.NODE_15_length_135767_cov_18.774	Kisarawe	putative_IncB/O/K/Z	Yes	49.37	Salmonella_enterica_strain_SA20083530_plasmid_pSA20083530.1	NZ_CP030204.1	135767	138648	99
Run26D6_S42.NODE_28_length_29555_cov_37.5382	Kisarawe	putative_IncFII	No	52.97	Salmonella_enterica_strain_SA20083530_plasmid_pSA20083530.2	NZ_CP030205.1	29555	33467	44
Run26D6_S42.NODE_60_length_2035_cov_535.916	Kisarawe	ColpVC	No	55.68	Escherichia_coli_VR50_plasmid_pVR50H	NZ_CP011142.1	2035	1783	57
Run26E1_S49.NODE_14_length_117507_cov_11.1751	Tennessee	putative_IncI1	Yes	50.71	Salmonella_enterica_subsp._enterica_serovar_Gaminara_str._SA20063285_plasmid_pIncI1.1	NZ_CP030289.1	117507	117908	99
Run26E3_S51.NODE_18_length_130366_cov_14.4045	Paratyphi_B_var._Java	absent	Yes	52.05	Shigella_flexneri_5a_str._M90T_plasmid_pWR100	NC_024996.1	130366	213494	0
Run26E3_S51.NODE_33_length_51103_cov_11.0187	Paratyphi_B_var._Java	absent	Yes	54.01	Salmonella_enterica_subsp._enterica_strain_RM11060_plasmid_pRM11060-2	NZ_CP022660.1	51103	290957	42
Run26E3_S51.NODE_40_length_30836_cov_13.4552	Paratyphi_B_var._Java	putative_IncFII	No	55.64	Salmonella_enterica_subsp._enterica_serovar_Dublin_plasmid_pMAK2	NC_009980.1	30836	61571	37
Run26E4_S52.NODE_12_length_90078_cov_6.18234	Bredeney	IncI1	Yes	49.96	Escherichia_coli_strain_AR_0369_plasmid_unnamed3	NZ_CP027135.1	90078	151026	91
Run26E7_S55.NODE_18_length_67857_cov_19.2908	Paratyphi_B_var._Java_monophasic	IncFII / putative_IncFII	No	45.68	Salmonella_sp._96A-29192_plasmid_p96A29192-65	NC_019343.1	67857	67727	100
Run26E8_S56.NODE_14_length_93870_cov_13.8735	Typhimurium	IncFIB / IncFII	Yes	53.11	Salmonella_enterica_subsp._enterica_serovar_Typhimurium_strain_FDAARGOS_321_plasmid_unnamed1	NZ_CP022071.1	93870	93862	99
Run26E9_S57.NODE_16_length_63585_cov_24.8837	Hartford	IncFII / putative_IncFII	No	45.49	Salmonella_enterica_subsp._enterica_strain_SA20141895_plasmid_pSA20141895.1	NZ_CP030006.1	63585	67730	100
Run26F1_S61.NODE_18_length_67857_cov_30.3917	Paratyphi_B_var._Java_monophasic	IncFII / putative_IncFII	No	45.68	Salmonella_enterica_subsp._enterica_strain_SA20141895_plasmid_pSA20141895.1	NZ_CP030006.1	67857	67730	100
Run26F10_S70.NODE_18_length_67857_cov_30.2156	Paratyphi_B_var._Java_monophasic	IncFII / putative_IncFII	No	45.67	Salmonella_sp._96A-29192_plasmid_p96A29192-65	NC_019343.1	67857	67727	100
Run26F11_S71.NODE_14_length_93832_cov_19.7599	Typhimurium	IncFIB / IncFII	Yes	53.11	Salmonella_enterica_subsp._enterica_serovar_Typhimurium_strain_FDAARGOS_321_plasmid_unnamed1	NZ_CP022071.1	93832	93862	99
Run26F2_S62.NODE_14_length_93858_cov_16.5024	Typhimurium	IncFIB / IncFII	Yes	53.11	Salmonella_enterica_subsp._enterica_serovar_Typhimurium_strain_FDAARGOS_321_plasmid_unnamed1	NZ_CP022071.1	93858	93862	99
Run26F3_S63.NODE_16_length_63585_cov_34.246	Hartford	IncFII / putative_IncFII	No	45.49	Salmonella_enterica_subsp._enterica_strain_SA20141895_plasmid_pSA20141895.1	NZ_CP030006.1	63585	67730	100
Run26F4_S64.NODE_18_length_67857_cov_33.6532	Paratyphi_B_var._Java_monophasic	IncFII / putative_IncFII	No	45.65	Salmonella_enterica_subsp._enterica_strain_SA20141895_plasmid_pSA20141895.1	NZ_CP030006.1	67857	67730	100
Run26F5_S65.NODE_14_length_93849_cov_15.2643	Typhimurium	IncFIB / IncFII	Yes	53.11	Salmonella_enterica_subsp._enterica_serovar_Typhimurium_strain_FDAARGOS_321_plasmid_unnamed1	NZ_CP022071.1	93849	93862	99
Run26F6_S66.NODE_18_length_67857_cov_25.0372	Paratyphi_B_var._Java_monophasic	IncFII / putative_IncFII	No	45.66	Salmonella_enterica_subsp._enterica_strain_SA20141895_plasmid_pSA20141895.1	NZ_CP030006.1	67857	67730	100
Run26F7_S67.NODE_14_length_93881_cov_17.7924	Typhimurium	IncFIB / IncFII	Yes	53.10	Salmonella_enterica_subsp._enterica_serovar_Typhimurium_strain_FDAARGOS_321_plasmid_unnamed1	NZ_CP022071.1	93881	93862	99
Run26F8_S68.NODE_14_length_91738_cov_16.0979	Typhimurium	IncFIB / IncFII	Yes	53.10	Salmonella_enterica_subsp._enterica_serovar_Typhimurium_strain_NC983_plasmid	NZ_CP015158.1	91738	93829	100
Run26F9_S69.NODE_18_length_67857_cov_26.8475	Paratyphi_B_var._Java_monophasic	IncFII / putative_IncFII	No	45.64	Salmonella_sp._96A-29192_plasmid_p96A29192-65	NC_019343.1	67857	67727	100
Run26G1_S73.NODE_18_length_67857_cov_26.211	Paratyphi_B_var._Java_monophasic	IncFII / putative_IncFII	No	45.65	Salmonella_enterica_subsp._enterica_strain_SA20141895_plasmid_pSA20141895.1	NZ_CP030006.1	67857	67730	100
Run26G11_S83.NODE_16_length_48688_cov_31.3077	Monschaui	IncFII / putative_IncFII	No	44.22	Salmonella_enterica_subsp._enterica_serovar_Newport_strain_CFSAN001660_plasmid_pCFSAN001660	NZ_CP016011.1	48688	67730	95
Run26G11_S83.NODE_9_length_132796_cov_21.7817	Monschaui	putative_IncI1	Yes	50.04	Salmonella_enterica_subsp._enterica_serovar_Gaminara_str._SA20063285_plasmid_pIncI1.1	NZ_CP030289.1	132796	117908	88
Run26G12_S84.NODE_17_length_37824_cov_32.3256	Heidelberg	IncX1	Yes	41.17	Salmonella_enterica_subsp._enterica_serovar_Heidelberg_strain_AMR588-04-00437_plasmid_pAMR588-04-00437_37	NZ_CP016578.1	37824	37697	100
Run26G12_S84.NODE_21_length_6007_cov_178.915	Heidelberg	putative_ColRNAI	Yes	47.16	Salmonella_enterica_subsp._enterica_serovar_Virchow_str._SL491_plasmid_pSL491_5	NC_011214.1	6007	5880	100
Run26G2_S74.NODE_14_length_91738_cov_9.84844	Typhimurium	IncFIB / IncFII	Yes	53.11	Salmonella_enterica_subsp._enterica_serovar_Typhimurium_strain_NC983_plasmid	NZ_CP015158.1	91738	93829	100
Run26G4_S76.NODE_14_length_93858_cov_14.6418	Typhimurium	IncFIB / IncFII	Yes	53.11	Salmonella_enterica_subsp._enterica_serovar_Typhimurium_strain_FDAARGOS_321_plasmid_unnamed1	NZ_CP022071.1	93858	93862	99
Run26G5_S77.NODE_19_length_67857_cov_25.2638	Paratyphi_B_var._Java_monophasic	IncFII / putative_IncFII	No	45.67	Salmonella_sp._96A-29192_plasmid_p96A29192-65	NC_019343.1	67857	67727	100
Run26G7_S79.NODE_14_length_91738_cov_10.2054	Typhimurium	IncFIB / IncFII	Yes	53.10	Salmonella_enterica_subsp._enterica_serovar_Typhimurium_strain_NC983_plasmid	NZ_CP015158.1	91738	93829	100
Run26G9_S81.NODE_18_length_37824_cov_28.4862	Heidelberg	IncX1	Yes	41.19	Salmonella_enterica_subsp._enterica_serovar_Heidelberg_strain_AMR588-04-00437_plasmid_pAMR588-04-00437_37	NZ_CP016578.1	37824	37697	100
Run26G9_S81.NODE_22_length_6007_cov_162.169	Heidelberg	putative_ColRNAI	Yes	47.01	Salmonella_enterica_subsp._enterica_serovar_Virchow_str._SL491_plasmid_pSL491_5	NC_011214.1	6007	5880	100
Run27A1_S1.NODE_27_length_35056_cov_13.6769	Kentucky	absent	Yes	53.74	Salmonella_enterica_subsp._enterica_serovar_Kentucky_str._CVM29188_plasmid_pCVM29188_146	NC_011076.1	35056	146811	100
Run27A1_S1.NODE_33_length_23428_cov_14.439	Kentucky	IncFIB	No	44.89	Salmonella_enterica_subsp._enterica_serovar_Kentucky_str._CVM29188_plasmid_pCVM29188_146	NC_011076.1	23428	146811	100
Run27A1_S1.NODE_35_length_20169_cov_12.4717	Kentucky	absent	Yes	55.95	Escherichia_coli_strain_14EC029_plasmid_p14EC029e	NZ_CP024146.1	20169	88553	99
Run27A1_S1.NODE_39_length_15498_cov_12.5782	Kentucky	IncI1	Yes	45.81	Salmonella_enterica_subsp._enterica_serovar_Typhimurium_strain_13-931_plasmid_p931IncI1	NZ_CP016387.1	15498	93202	75
Run27A1_S1.NODE_41_length_10943_cov_14.3174	Kentucky	IncFII	No	50.23	Salmonella_enterica_subsp._enterica_serovar_Kentucky_plasmid_pSSAP03302A	NC_018966.1	10943	146002	100
Run27A1_S1.NODE_44_length_6968_cov_28.0843	Kentucky	IncX1	Yes	43.86	Salmonella_enterica_subsp._enterica_serovar_Kentucky_str._SA20030505_plasmid_unnamed2	NZ_CP022502.1	6968	66760	100
Run27A1_S1.NODE_47_length_6067_cov_15.1865	Kentucky	absent	Yes	49.88	Escherichia_coli_FAP1_plasmid_unnamed_2_sequence	NZ_CP009580.1	6067	129463	97
Run27A11_S11.NODE_20_length_4145_cov_100.649	IIIa_42:z4;z23:-	absent	Yes	53.34	Escherichia_coli_strain_Ecol_867_plasmid_pEC867_KPC	NZ_CP018981.1	4145	14029	100
Run27A11_S11.NODE_21_length_2440_cov_153.857	IIIa_42:z4;z23:-	putative_Col440I	No	48.77	Rhodopseudomonas_palustris_plasmid_pRPSZY	NC_013548.1	2440	2306	99
Run27A12_S12.NODE_32_length_34936_cov_17.28	Kentucky	absent	Yes	53.77	Salmonella_enterica_subsp._enterica_serovar_Kentucky_str._CVM29188_plasmid_pCVM29188_146	NC_011076.1	34936	146811	100
Run27A12_S12.NODE_34_length_27572_cov_19.5283	Kentucky	absent	Yes	54.49	Salmonella_enterica_subsp._enterica_serovar_Typhimurium_str._SL1344_plasmid_pCol1B9_SL1344_complete_sequence	NC_017718.1	27572	86908	94
Run27A12_S12.NODE_38_length_23428_cov_17.8517	Kentucky	IncFIB	No	44.89	Salmonella_enterica_subsp._enterica_serovar_Kentucky_str._CVM29188_plasmid_pCVM29188_146	NC_011076.1	23428	146811	100
Run27A12_S12.NODE_42_length_15498_cov_18.9334	Kentucky	IncI1	Yes	45.81	Salmonella_enterica_subsp._enterica_serovar_Typhimurium_strain_13-931_plasmid_p931IncI1	NZ_CP016387.1	15498	93202	75
Run27A12_S12.NODE_44_length_10823_cov_18.3096	Kentucky	IncFII	No	50.29	Salmonella_enterica_subsp._enterica_serovar_Kentucky_plasmid_pSSAP03302A	NC_018966.1	10823	146002	100
Run27A2_S2.NODE_27_length_35056_cov_10.5284	Kentucky	absent	Yes	53.74	Salmonella_enterica_subsp._enterica_serovar_Kentucky_str._CVM29188_plasmid_pCVM29188_146	NC_011076.1	35056	146811	100
Run27A2_S2.NODE_33_length_23428_cov_11.9991	Kentucky	IncFIB	No	44.88	Salmonella_enterica_subsp._enterica_serovar_Kentucky_str._CVM29188_plasmid_pCVM29188_146	NC_011076.1	23428	146811	100
Run27A2_S2.NODE_35_length_20169_cov_9.72373	Kentucky	absent	Yes	55.95	Escherichia_coli_strain_14EC029_plasmid_p14EC029e	NZ_CP024146.1	20169	88553	99
Run27A2_S2.NODE_39_length_15498_cov_10.0808	Kentucky	IncI1	Yes	45.81	Salmonella_enterica_subsp._enterica_serovar_Typhimurium_strain_13-931_plasmid_p931IncI1	NZ_CP016387.1	15498	93202	75
Run27A2_S2.NODE_41_length_10943_cov_11.6447	Kentucky	IncFII	No	50.23	Salmonella_enterica_subsp._enterica_serovar_Kentucky_plasmid_pSSAP03302A	NC_018966.1	10943	146002	100
Run27A2_S2.NODE_44_length_6968_cov_24.0301	Kentucky	IncX1	Yes	43.86	Salmonella_enterica_subsp._enterica_serovar_Kentucky_str._SA20030505_plasmid_unnamed2	NZ_CP022502.1	6968	66760	100
Run27A2_S2.NODE_47_length_6067_cov_11.8783	Kentucky	absent	Yes	49.88	Escherichia_coli_FAP1_plasmid_unnamed_2_sequence	NZ_CP009580.1	6067	129463	97
Run27A3_S3.NODE_27_length_35058_cov_15.5784	Kentucky	absent	Yes	53.74	Salmonella_enterica_subsp._enterica_serovar_Kentucky_str._CVM29188_plasmid_pCVM29188_146	NC_011076.1	35058	146811	100
Run27A3_S3.NODE_33_length_22824_cov_15.7813	Kentucky	IncFIB	No	44.62	Salmonella_enterica_subsp._enterica_serovar_Kentucky_str._CVM29188_plasmid_pCVM29188_146	NC_011076.1	22824	146811	100
Run27A3_S3.NODE_35_length_20169_cov_13.8431	Kentucky	absent	Yes	55.95	Escherichia_coli_strain_14EC029_plasmid_p14EC029e	NZ_CP024146.1	20169	88553	99
Run27A3_S3.NODE_39_length_15499_cov_14.6581	Kentucky	IncI1	Yes	45.80	Salmonella_enterica_subsp._enterica_serovar_Typhimurium_strain_13-931_plasmid_p931IncI1	NZ_CP016387.1	15499	93202	75
Run27A3_S3.NODE_42_length_6974_cov_15.6356	Kentucky	IncFII	No	51.45	Salmonella_enterica_subsp._enterica_serovar_Kentucky_plasmid_pSSAP03302A	NC_018966.1	6974	146002	100
Run27A3_S3.NODE_43_length_6968_cov_32.0306	Kentucky	IncX1	Yes	43.86	Salmonella_enterica_subsp._enterica_serovar_Kentucky_str._SA20030505_plasmid_unnamed2	NZ_CP022502.1	6968	66760	100
Run27A3_S3.NODE_47_length_6067_cov_16.714	Kentucky	absent	Yes	49.88	Escherichia_coli_FAP1_plasmid_unnamed_2_sequence	NZ_CP009580.1	6067	129463	97
Run27A4_S4.NODE_20_length_55548_cov_16.358	Kentucky	absent	Yes	52.79	Salmonella_enterica_subsp._enterica_serovar_Kentucky_str._CVM29188_plasmid_pCVM29188_146	NC_011076.1	55548	146811	100
Run27A4_S4.NODE_21_length_49659_cov_16.2963	Kentucky	IncFIB	No	46.81	Salmonella_enterica_subsp._enterica_serovar_Kentucky_str._CVM29188_plasmid_pCVM29188_146	NC_011076.1	49659	146811	100
Run27A4_S4.NODE_30_length_12751_cov_71.2469	Kentucky	IncX1	Yes	48.74	Salmonella_enterica_subsp._enterica_serovar_Kentucky_str._CVM29188_plasmid_pCVM29188_46	NC_011078.1	12751	46121	100
Run27A4_S4.NODE_31_length_10942_cov_17.2313	Kentucky	IncFII	No	50.23	Salmonella_enterica_subsp._enterica_serovar_Kentucky_plasmid_pSSAP03302A	NC_018966.1	10942	146002	100
Run27A5_S5.NODE_18_length_4145_cov_126.315	IIIa_42:z4;z23:-	absent	Yes	53.12	Escherichia_coli_strain_Ecol_867_plasmid_pEC867_KPC	NZ_CP018981.1	4145	14029	100
Run27A5_S5.NODE_19_length_2440_cov_183.597	IIIa_42:z4;z23:-	putative_Col440I	No	48.61	Salmonella_enterica_strain_SA20030575_plasmid_pSA20030575.3	NZ_CP030184.1	2440	2318	100
Run27A7_S7.NODE_19_length_58685_cov_15.5139	Typhimurium	absent	Yes	51.78	Salmonella_enterica_subsp._enterica_serovar_Typhimurium_var._5-_str._CFSAN001921_plasmid_unnamed	NC_021815.1	58685	221009	100
Run27A7_S7.NODE_39_length_4801_cov_50.0986	Typhimurium	putative_Col440I	Yes	53.05	Salmonella_enterica_subsp._enterica_serovar_Typhimurium_str._CDC_2010K-1587_strain_USDA-ARS-USMARC-1908_plasmid_pSTY3-2010K-1587	NZ_CP016866.1	4801	4675	100
Run27A7_S7.NODE_40_length_4759_cov_151.683	Typhimurium	putative_ColRNAI	Yes	50.39	Escherichia_coli_strain_O78-789_plasmid_pAPEC-O78-3	NZ_CP010318.1	4759	4599	99
Run27A7_S7.NODE_44_length_3384_cov_83.6006	Typhimurium	putative_Col440I	No	46.99	Escherichia_coli_strain_M10_plasmid_E	NZ_CP010205.1	3384	3258	100
Run27A8_S8.NODE_29_length_35056_cov_12.6019	Kentucky	absent	Yes	53.74	Salmonella_enterica_subsp._enterica_serovar_Kentucky_str._CVM29188_plasmid_pCVM29188_146	NC_011076.1	35056	146811	100
Run27A8_S8.NODE_35_length_23428_cov_13.7827	Kentucky	IncFIB	No	44.89	Salmonella_enterica_subsp._enterica_serovar_Kentucky_str._CVM29188_plasmid_pCVM29188_146	NC_011076.1	23428	146811	100
Run27A8_S8.NODE_38_length_20169_cov_12.82	Kentucky	absent	Yes	55.95	Escherichia_coli_strain_14EC029_plasmid_p14EC029e	NZ_CP024146.1	20169	88553	99
Run27A8_S8.NODE_42_length_15498_cov_13.117	Kentucky	IncI1	Yes	45.81	Salmonella_enterica_subsp._enterica_serovar_Typhimurium_strain_13-931_plasmid_p931IncI1	NZ_CP016387.1	15498	93202	75
Run27A8_S8.NODE_44_length_10943_cov_13.0058	Kentucky	IncFII	No	50.23	Salmonella_enterica_subsp._enterica_serovar_Kentucky_plasmid_pSSAP03302A	NC_018966.1	10943	146002	100
Run27A8_S8.NODE_47_length_6968_cov_38.6233	Kentucky	IncX1	Yes	43.86	Salmonella_enterica_subsp._enterica_serovar_Kentucky_str._SA20030505_plasmid_unnamed2	NZ_CP022502.1	6968	66760	100
Run27A8_S8.NODE_50_length_6067_cov_15.5953	Kentucky	absent	Yes	49.88	Escherichia_coli_FAP1_plasmid_unnamed_2_sequence	NZ_CP009580.1	6067	129463	97
Run27A9_S9.NODE_12_length_49837_cov_10.3788	Enteritidis	IncFIB	No	51.61	Salmonella_enterica_subsp._enterica_serovar_Enteritidis_strain_70-1605_plasmid_pSE70-1605	NZ_CP018641.1	49837	59371	99
Run27A9_S9.NODE_16_length_7696_cov_10.5726	Enteritidis	IncFII	No	53.13	Salmonella_enterica_strain_FDAARGOS_70_plasmid_unnamed2	NZ_CP026054.1	7696	59363	100
Run27B1_S13.NODE_12_length_49821_cov_14.8517	Enteritidis	IncFIB	No	51.60	Salmonella_enterica_subsp._enterica_serovar_Enteritidis_strain_70-1605_plasmid_pSE70-1605	NZ_CP018641.1	49821	59371	99
Run27B1_S13.NODE_16_length_7712_cov_13.9656	Enteritidis	IncFII	No	53.07	Salmonella_enterica_subsp._enterica_serovar_Enteritidis_strain_69-3861_plasmid_pSE69-3861-2	NZ_CP018639.1	7712	59335	100
Run27B10_S22.NODE_16_length_51592_cov_21.115	Saintpaul	putative_IncFII	Yes	54.29	Klebsiella_variicola_strain_GJ2_plasmid_pKPGJ-2a	NZ_CP017850.1	51592	108965	16
Run27B10_S22.NODE_29_length_13727_cov_22.2457	Saintpaul	putative_IncFIB	No	50.10	Salmonella_enterica_subsp._enterica_serovar_Rubislaw_str._ATCC_10717_plasmid_pATCC10717	NZ_CP019193.1	13727	196866	4
Run27B10_S22.NODE_42_length_2183_cov_2.41829	Saintpaul	ColpVC	No	55.47	Salmonella_enterica_subsp._enterica_serovar_Heidelberg_strain_N13-01290_plasmid_pN13-01290_2	NZ_CP012932.1	2183	2096	100
Run27B11_S23.NODE_8_length_199131_cov_15.0533	I_4;[5];12:i:-	IncFIB / IncFII / IncI1	Yes	51.72	Salmonella_enterica_subsp._enterica_serovar_Typhimurium_str._SARA13_plasmid_pSARA13	NZ_CP017729.1	199131	93826	47
Run27B12_S24.NODE_14_length_105733_cov_14.901	I_4;[5];12:i:-	IncI1	Yes	50.45	Salmonella_enterica_subsp._enterica_serovar_Typhimurium_strain_9134_plasmid_p9134	NC_023275.1	105733	133802	91
Run27B12_S24.NODE_15_length_93857_cov_14.628	I_4;[5];12:i:-	IncFIB / IncFII	Yes	53.11	Salmonella_enterica_subsp._enterica_serovar_Typhimurium_strain_FDAARGOS_321_plasmid_unnamed1	NZ_CP022071.1	93857	93862	99
Run27B2_S14.NODE_20_length_54255_cov_17.621	Heidelberg	IncI1	Yes	48.38	Salmonella_enterica_subsp._enterica_serovar_Heidelberg_strain_AMR588-04-00320_plasmid_pAMR588-04-00320_99	NZ_CP016572.1	54255	98999	99
Run27B2_S14.NODE_23_length_37824_cov_41.0915	Heidelberg	IncX1	Yes	41.16	Salmonella_enterica_subsp._enterica_serovar_Heidelberg_str._CFSAN002064_plasmid	NZ_CP005994.1	37824	37692	100
Run27B2_S14.NODE_27_length_12786_cov_16.1897	Heidelberg	absent	Yes	50.48	Salmonella_enterica_subsp._enterica_serovar_Typhimurium_plasmid_pSTM709_DNA	NC_023915.1	12786	99184	98
Run27B2_S14.NODE_31_length_4201_cov_178.154	Heidelberg	putative_Col8282	No	49.35	Escherichia_coli_plasmid_pIGWZ12	NC_010885.1	4201	4072	100
Run27B2_S14.NODE_34_length_2223_cov_463.637	Heidelberg	ColpVC	No	55.56	Escherichia_coli_strain_APEC_O2-211_plasmid_pAPEC-O2-211C	NZ_CP030793.1	2223	2096	100
Run27B3_S15.NODE_12_length_57476_cov_15.4437	Enteritidis	IncFIB / IncFII	No	51.82	Salmonella_enterica_subsp._enterica_serovar_Enteritidis_strain_SJTUF10984_plasmid_pSJTUF10984	NZ_CP015527.1	57476	59371	100
Run27B4_S16.NODE_12_length_49815_cov_20.3579	Enteritidis	IncFIB	No	51.62	Salmonella_enterica_subsp._enterica_serovar_Enteritidis_strain_70-1605_plasmid_pSE70-1605	NZ_CP018641.1	49815	59371	100
Run27B4_S16.NODE_13_length_34668_cov_43.1908	Enteritidis	IncX1	Yes	41.43	Salmonella_enterica_subsp._enterica_serovar_Dublin_plasmid_pOU1114	NC_010421.1	34668	34595	97
Run27B4_S16.NODE_16_length_7701_cov_20.2642	Enteritidis	IncFII	No	53.10	Salmonella_enterica_subsp._enterica_strain_CFSAN033541_plasmid_pCFSAN033541	NZ_CP020824.1	7701	59372	100
Run27B5_S17.NODE_12_length_57476_cov_14.3035	Enteritidis	IncFIB / IncFII	No	51.81	Salmonella_enterica_subsp._enterica_serovar_Enteritidis_strain_SJTUF10984_plasmid_pSJTUF10984	NZ_CP015527.1	57476	59371	100
Run27B6_S18.NODE_12_length_57485_cov_14.2829	Enteritidis	IncFIB / IncFII	No	51.82	Salmonella_enterica_subsp._enterica_serovar_Enteritidis_strain_SJTUF10984_plasmid_pSJTUF10984	NZ_CP015527.1	57485	59371	100
Run27B6_S18.NODE_16_length_5590_cov_202.685	Enteritidis	putative_Col156	No	47.30	Salmonella_enterica_subsp._enterica_serovar_Enteritidis_str._RM2968_plasmid_pRM2968-3	NZ_CP028154.1	5590	6230	72
Run27B6_S18.NODE_18_length_3500_cov_163.996	Enteritidis	absent	Yes	55.06	Salmonella_enterica_subsp._enterica_serovar_Heidelberg_str._SL476_plasmid_pSL476_3	NC_011082.1	3500	3373	100
Run27B6_S18.NODE_21_length_2223_cov_433.685	Enteritidis	ColpVC	No	55.02	Salmonella_enterica_subsp._enterica_serovar_Heidelberg_strain_N13-01290_plasmid_pN13-01290_2	NZ_CP012932.1	2223	2096	100
Run27B8_S20.NODE_21_length_37824_cov_38.2024	Heidelberg	IncX1	Yes	41.16	Salmonella_enterica_subsp._enterica_serovar_Heidelberg_str._CFSAN002069_plasmid_pCFSAN002069_02	NC_021842.2	37824	37679	100
Run27B8_S20.NODE_25_length_30341_cov_18.6967	Heidelberg	absent	Yes	49.62	Escherichia_coli_strain_AR436_plasmid_unnamed2	NZ_CP029110.1	30341	91246	99
Run27B8_S20.NODE_27_length_23960_cov_18.8083	Heidelberg	IncI1	Yes	46.84	Salmonella_enterica_subsp._enterica_serovar_Newport_str._CVM_22462_plasmid_pCVM22462	NZ_CP009566.1	23960	94725	99
Run27B8_S20.NODE_28_length_12786_cov_18.1074	Heidelberg	absent	Yes	50.48	Salmonella_enterica_subsp._enterica_serovar_Typhimurium_plasmid_pSTM709_DNA	NC_023915.1	12786	99184	98
Run27B8_S20.NODE_34_length_2223_cov_422.004	Heidelberg	ColpVC	No	55.74	Salmonella_enterica_subsp._enterica_serovar_Heidelberg_strain_N13-01290_plasmid_pN13-01290_2	NZ_CP012932.1	2223	2096	100
Run27B9_S21.NODE_18_length_93858_cov_14.4388	Typhimurium	IncFIB / IncFII	Yes	53.13	Salmonella_enterica_subsp._enterica_serovar_Typhimurium_strain_CFSAN018746_plasmid_pGMI14-001	NZ_CP028200.1	93858	93933	99
Run27B9_S21.NODE_36_length_5281_cov_317.652	Typhimurium	putative_Col440I	Yes	45.26	Salmonella_enterica_subsp._enterica_strain_SA20064858_plasmid_pSA20064858.1	NZ_CP030003.1	5281	119613	36
Run27B9_S21.NODE_39_length_4372_cov_129.09	Typhimurium	putative_Col440I	Yes	52.93	Salmonella_enterica_subsp._enterica_serovar_Heidelberg_strain_SA01AB09084001_plasmid_pSA01AB09084001_4	NZ_CP016532.1	4372	4245	100
Run27C1_S25.NODE_13_length_49813_cov_12.0502	Enteritidis	IncFIB	No	51.62	Salmonella_enterica_subsp._enterica_serovar_Enteritidis_strain_70-1605_plasmid_pSE70-1605	NZ_CP018641.1	49813	59371	99
Run27C1_S25.NODE_16_length_7705_cov_12.5128	Enteritidis	IncFII	No	53.10	Salmonella_enterica_strain_FDAARGOS_70_plasmid_unnamed2	NZ_CP026054.1	7705	59363	100
Run27C2_S26.NODE_12_length_57485_cov_16.1887	Enteritidis	IncFIB / IncFII	No	51.81	Salmonella_enterica_subsp._enterica_serovar_Enteritidis_strain_SJTUF10984_plasmid_pSJTUF10984	NZ_CP015527.1	57485	59371	100
Run27C2_S26.NODE_14_length_34668_cov_36.2811	Enteritidis	IncX1	Yes	41.42	Escherichia_coli_plasmid_pIS15_43	NC_024961.1	34668	42804	76
Run27C3_S27.NODE_13_length_49813_cov_17.2373	Enteritidis	IncFIB	No	51.61	Salmonella_enterica_subsp._enterica_serovar_Enteritidis_strain_70-1605_plasmid_pSE70-1605	NZ_CP018641.1	49813	59371	99
Run27C3_S27.NODE_16_length_7707_cov_16.4433	Enteritidis	IncFII	No	53.08	Salmonella_enterica_subsp._enterica_strain_CFSAN033541_plasmid_pCFSAN033541	NZ_CP020824.1	7707	59372	100
Run27C4_S28.NODE_20_length_67001_cov_18.6896	Typhimurium	absent	Yes	52.04	Salmonella_enterica_subsp._enterica_serovar_Typhimurium_str._CDC_2010K-1587_strain_USDA-ARS-USMARC-1908_plasmid_pSTY1-2010K-1587	NZ_CP016864.1	67001	104649	100
Run27C4_S28.NODE_38_length_4801_cov_65.8885	Typhimurium	putative_Col440I	Yes	52.78	Salmonella_enterica_subsp._enterica_serovar_Typhimurium_var._5-_str._CFSAN001921_plasmid_unnamed	NC_021843.1	4801	4675	100
Run27C4_S28.NODE_39_length_4759_cov_161.171	Typhimurium	putative_ColRNAI	Yes	50.39	Escherichia_coli_isolate_Co6114_plasmid_pC06114_6	NZ_CP016040.1	4759	4634	100
Run27C4_S28.NODE_41_length_3384_cov_118.926	Typhimurium	putative_Col440I	No	47.58	Escherichia_coli_strain_Ecol_881_plasmid_pEC881_6	NZ_CP019023.1	3384	3256	100
Run27C5_S29.NODE_21_length_37824_cov_34.6286	Heidelberg	IncX1	Yes	41.17	Salmonella_enterica_subsp._enterica_serovar_Heidelberg_strain_AMR588-04-00435_plasmid_pAMR588-04-00435_37	NZ_CP016575.1	37824	37697	100
Run27C5_S29.NODE_25_length_31030_cov_20.081	Heidelberg	absent	Yes	49.52	Salmonella_enterica_subsp._enterica_strain_SA20120345_plasmid_pSA20120345.1	NZ_CP030025.1	31030	100335	99
Run27C5_S29.NODE_27_length_23485_cov_19.4642	Heidelberg	IncI1	Yes	46.85	Salmonella_enterica_strain_FDAARGOS_312_plasmid_unnamed4	NZ_CP022064.1	23485	109170	99
Run27C5_S29.NODE_28_length_12786_cov_20.2	Heidelberg	absent	Yes	50.48	Salmonella_enterica_subsp._enterica_serovar_Typhimurium_plasmid_pSTM709_DNA	NC_023915.1	12786	99184	98
Run27C5_S29.NODE_34_length_2223_cov_351.148	Heidelberg	ColpVC	No	55.78	Escherichia_coli_strain_APEC_O2-211_plasmid_pAPEC-O2-211C	NZ_CP030793.1	2223	2096	100
Run27D11_S47.NODE_43_length_2224_cov_374.753	I_4;[5];12:i:-	ColpVC	No	54.99	Salmonella_enterica_subsp._enterica_serovar_Heidelberg_strain_N13-01290_plasmid_pN13-01290_2	NZ_CP012932.1	2224	2096	100
Run27D12_S48.NODE_31_length_40488_cov_11.0324	Typhimurium	IncFIA	No	50.97	Escherichia_coli_strain_MCJCHV-1_plasmid_pNMEC-O75A	NZ_CP030112.1	40488	88421	73
Run27D5_S41.NODE_30_length_5550_cov_429.031	Saintpaul	putative_ColRNAI	Yes	47.44	Escherichia_coli_LG74_plasmid_pLG13	NC_005019.1	5550	6293	42
Run27D6_S42.NODE_15_length_91774_cov_9.0868	Typhimurium	IncFIB / IncFII	Yes	53.09	Salmonella_enterica_subsp._enterica_serovar_Typhimurium_isolate_STMU2UK_genome_assembly	NZ_LT855377.1	91774	93862	100
Run27D6_S42.NODE_31_length_3478_cov_271.189	Typhimurium	absent	Yes	54.86	Salmonella_enterica_subsp._enterica_serovar_Enteritidis_plasmid_pVCM04	NC_014354.1	3478	3583	52
Run27D7_S43.NODE_14_length_93875_cov_14.264	Typhimurium	IncFIB / IncFII	Yes	53.10	Salmonella_enterica_subsp._enterica_serovar_Typhimurium_strain_FDAARGOS_321_plasmid_unnamed1	NZ_CP022071.1	93875	93862	100
Run27D7_S43.NODE_21_length_37544_cov_27.418	Typhimurium	IncX1	Yes	40.91	Escherichia_coli_plasmid_pOLA52	NC_010378.1	37544	51602	79
Run27D7_S43.NODE_34_length_2991_cov_308.7	Typhimurium	putative_ColRNAI	No	50.79	Pseudomonas_aeruginosa_strain_AR_0230_plasmid_unnamed2	NZ_CP027176.1	2991	1350	43
Run27D9_S45.NODE_25_length_49695_cov_11.9915	Choleraesuis	IncFIB / IncFII	Yes	52.11	Salmonella_enterica_subsp._enterica_serovar_Enteritidis_strain_81-1705_plasmid_pSE81-1705	NZ_CP018653.1	49695	59334	82
Run27H12_S96.NODE_12_length_57485_cov_31.6838	Enteritidis	IncFIB / IncFII	No	51.82	Salmonella_enterica_subsp._enterica_serovar_Enteritidis_strain_SJTUF10984_plasmid_pSJTUF10984	NZ_CP015527.1	57485	59371	100
Run27H2_S86.NODE_12_length_49815_cov_14.3268	Enteritidis	IncFIB	No	51.62	Salmonella_enterica_subsp._enterica_serovar_Enteritidis_strain_70-1605_plasmid_pSE70-1605	NZ_CP018641.1	49815	59371	99
Run27H2_S86.NODE_15_length_7703_cov_13.498	Enteritidis	IncFII	No	53.10	Salmonella_enterica_subsp._enterica_serovar_Enteritidis_strain_69-3861_plasmid_pSE69-3861-2	NZ_CP018639.1	7703	59335	100
Run27H3_S87.NODE_12_length_49811_cov_11.7112	Enteritidis	IncFIB	No	51.61	Salmonella_enterica_subsp._enterica_serovar_Enteritidis_strain_70-1605_plasmid_pSE70-1605	NZ_CP018641.1	49811	59371	99
Run27H3_S87.NODE_16_length_7675_cov_12.0722	Enteritidis	IncFII	No	53.08	Salmonella_enterica_strain_FDAARGOS_70_plasmid_unnamed2	NZ_CP026054.1	7675	59363	100
Run27H4_S88.NODE_21_length_55549_cov_16.7058	Kentucky	absent	Yes	52.79	Salmonella_enterica_subsp._enterica_serovar_Kentucky_str._CVM29188_plasmid_pCVM29188_146	NC_011076.1	55549	146811	100
Run27H4_S88.NODE_22_length_49659_cov_16.8125	Kentucky	IncFIB	No	46.81	Salmonella_enterica_subsp._enterica_serovar_Kentucky_str._CVM29188_plasmid_pCVM29188_146	NC_011076.1	49659	146811	100
Run27H4_S88.NODE_31_length_12751_cov_44.1526	Kentucky	IncX1	Yes	48.74	Salmonella_enterica_subsp._enterica_serovar_Kentucky_str._CVM29188_plasmid_pCVM29188_46	NC_011078.1	12751	46121	100
Run27H4_S88.NODE_32_length_9895_cov_16.9528	Kentucky	IncFII	No	49.87	Escherichia_coli_strain_MS7163_plasmid_pMS7163A	NZ_CP026854.1	9895	133843	63
Run27H5_S89.NODE_12_length_49812_cov_10.2677	Enteritidis	IncFIB	No	51.61	Salmonella_enterica_subsp._enterica_serovar_Enteritidis_strain_70-1605_plasmid_pSE70-1605	NZ_CP018641.1	49812	59371	99
Run27H5_S89.NODE_15_length_7714_cov_10.151	Enteritidis	IncFII	No	53.09	Salmonella_enterica_strain_FDAARGOS_70_plasmid_unnamed2	NZ_CP026054.1	7714	59363	100
Run27H6_S90.NODE_12_length_57476_cov_10.5948	Enteritidis	IncFIB / IncFII	No	51.82	Salmonella_enterica_subsp._enterica_serovar_Enteritidis_strain_SJTUF10984_plasmid_pSJTUF10984	NZ_CP015527.1	57476	59371	100
Run27H7_S91.NODE_20_length_58685_cov_17.0285	Typhimurium	absent	Yes	51.78	Salmonella_enterica_subsp._enterica_serovar_Typhimurium_var._5-_str._CFSAN001921_plasmid_unnamed	NC_021815.1	58685	221009	100
Run27H7_S91.NODE_44_length_4801_cov_103.643	Typhimurium	putative_Col440I	Yes	53.01	Salmonella_enterica_subsp._enterica_serovar_Typhimurium_str._CDC_2010K-1587_strain_USDA-ARS-USMARC-1908_plasmid_pSTY3-2010K-1587	NZ_CP016866.1	4801	4675	100
Run27H7_S91.NODE_45_length_4759_cov_166.906	Typhimurium	putative_ColRNAI	Yes	50.37	Escherichia_coli_isolate_Co6114_plasmid_pC06114_6	NZ_CP016040.1	4759	4634	100
Run27H7_S91.NODE_48_length_3384_cov_125.257	Typhimurium	putative_Col440I	No	47.64	Escherichia_coli_strain_Ecol_881_plasmid_pEC881_6	NZ_CP019023.1	3384	3256	100
Run27H7_S91.NODE_49_length_2836_cov_121.579	Typhimurium	absent	Yes	55.15	Salmonella_enterica_subsp._enterica_serovar_Anatum_strain_GT-01_plasmid_PDM03	NZ_CP013223.1	2836	3371	100
Run27H8_S92.NODE_14_length_57476_cov_8.84936	Enteritidis	IncFIB / IncFII	No	51.81	Salmonella_enterica_subsp._enterica_serovar_Enteritidis_strain_SJTUF10984_plasmid_pSJTUF10984	NZ_CP015527.1	57476	59371	100
Run27H9_S93.NODE_19_length_58685_cov_15.8166	Typhimurium	absent	Yes	51.78	Salmonella_enterica_subsp._enterica_serovar_Typhimurium_var._5-_str._CFSAN001921_plasmid_unnamed	NC_021815.1	58685	221009	100
Run27H9_S93.NODE_21_length_56012_cov_37.4072	Typhimurium	IncFII	Yes	50.96	Escherichia_coli_strain_SCEC020023_plasmid_pRmtB_020023	NZ_CP025949.1	56012	73313	83
Run27H9_S93.NODE_41_length_4801_cov_65.1314	Typhimurium	putative_Col440I	Yes	53.13	Salmonella_enterica_subsp._enterica_serovar_Typhimurium_str._CDC_2010K-1587_strain_USDA-ARS-USMARC-1908_plasmid_pSTY3-2010K-1587	NZ_CP016866.1	4801	4675	100
Run27H9_S93.NODE_42_length_4759_cov_151.753	Typhimurium	putative_ColRNAI	Yes	50.30	Escherichia_coli_isolate_Co6114_plasmid_pC06114_6	NZ_CP016040.1	4759	4634	100
Run27H9_S93.NODE_44_length_3384_cov_103.738	Typhimurium	putative_Col440I	No	47.22	Escherichia_coli_strain_Ecol_881_plasmid_pEC881_6	NZ_CP019023.1	3384	3256	100
Run28A1_S1.NODE_20_length_55541_cov_19.4034	Paratyphi_C	IncFIB / IncFII	Yes	52.71	Salmonella_enterica_subsp._enterica_serovar_Paratyphi_C_strain_RKS4594_plasmid_pSPCV	NC_012124.1	55541	55414	100
Run28A12_S12.NODE_12_length_58597_cov_18.8046	Enteritidis	IncFIB / IncFII	No	51.84	Salmonella_enterica_subsp._enterica_serovar_Enteritidis_strain_SJTUF10984_plasmid_pSJTUF10984	NZ_CP015527.1	58597	59371	100
Run28A3_S3.NODE_12_length_74704_cov_47.5718	Dublin	IncFII / IncX1	Yes	48.68	Salmonella_enterica_subsp._enterica_serovar_Dublin_plasmid_pOU1115	NC_010422.1	74704	74589	100
Run28A4_S4.NODE_10_length_108367_cov_37.552	Muenchen	IncI1	Yes	50.03	Salmonella_enterica_subsp._enterica_serovar_Kentucky_plasmid_pCS0010A_95	NC_019104.1	108367	95175	74
Run28A4_S4.NODE_19_length_5042_cov_439.257	Muenchen	putative_Col440I	No	43.42	Klebsiella_pneumoniae_strain_INF125-sc-2279943_plasmid_unnamed2	NZ_CP031797.1	5042	4269	36
Run28E10_S58.NODE_17_length_87119_cov_14.8459	Newport	IncFII	Yes	50.21	Salmonella_enterica_subsp._enterica_serovar_Choleraesuis_str._ATCC_10708_plasmid_pCFSAN000679_01	NZ_CP012345.1	87119	119113	55
Run28E11_S59.NODE_33_length_4842_cov_186.076	I_4;[5];12:i:-	putative_ColRNAI	No	40.97	Escherichia_coli_plasmid_pColG	NC_010904.1	4842	4715	100
Run28E11_S59.NODE_37_length_3350_cov_326.619	I_4;[5];12:i:-	putative_Col156	No	52.66	Klebsiella_pneumoniae_subsp._pneumoniae_HS11286_plasmid_pKPHS4	NC_016840.1	3350	3751	100
Run28E2_S50.NODE_12_length_57485_cov_15.7939	Enteritidis	IncFIB / IncFII	No	51.80	Salmonella_enterica_subsp._enterica_serovar_Enteritidis_strain_SJTUF10984_plasmid_pSJTUF10984	NZ_CP015527.1	57485	59371	100
Run28E3_S51.NODE_16_length_46609_cov_36.8291	Newport	IncX1 / putative_IncX3	Yes	42.86	Escherichia_coli_strain_63743_plasmid_pEQ2	NC_023277.2	46609	287616	100
Run28E4_S52.NODE_14_length_91782_cov_14.7729	Typhimurium	IncFIB / IncFII	Yes	53.10	Salmonella_enterica_subsp._enterica_serovar_Typhimurium_isolate_STMU2UK_genome_assembly	NZ_LT855377.1	91782	93862	100
Run28E4_S52.NODE_24_length_37544_cov_26.2088	Typhimurium	IncX1	Yes	40.90	Escherichia_coli_plasmid_pOLA52	NC_010378.1	37544	51602	80
Run28E4_S52.NODE_35_length_2991_cov_264.011	Typhimurium	putative_ColRNAI	No	51.29	Shigella_flexneri_strain_2a_301_plasmid_pSF301-3	NC_019250.1	2991	4043	43
Run28E5_S53.NODE_15_length_93894_cov_14.9316	Typhimurium	IncFIB / IncFII	Yes	53.10	Salmonella_enterica_subsp._enterica_serovar_Typhimurium_strain_FDAARGOS_321_plasmid_unnamed1	NZ_CP022071.1	93894	93862	99
Run28E8_S56.NODE_14_length_51159_cov_15.6738	Enteritidis	IncFIB	No	51.67	Salmonella_enterica_subsp._enterica_serovar_Enteritidis_strain_81-1705_plasmid_pSE81-1705	NZ_CP018653.1	51159	59334	99
Run28E8_S56.NODE_19_length_7719_cov_16.8492	Enteritidis	IncFII	No	53.04	Salmonella_enterica_subsp._enterica_serovar_Enteritidis_strain_69-3861_plasmid_pSE69-3861-2	NZ_CP018639.1	7719	59335	100
Run28F1_S61.NODE_13_length_86448_cov_23.1167	Saintpaul	IncI1	Yes	49.77	Salmonella_enterica_subsp._enterica_serovar_Heidelberg_strain_CE-R2-11-0435_plasmid_pCE-R2-11-0435_92	NZ_CP016520.1	86448	92323	94
Run28F1_S61.NODE_27_length_6774_cov_123.28	Saintpaul	putative_ColRNAI	Yes	48.73	Salmonella_enterica_subsp._enterica_serovar_Heidelberg_strain_CE-R2-11-0435_plasmid_pCE-R2-11-0435_6	NZ_CP016519.1	6774	6647	100
Run28F10_S70.NODE_17_length_40796_cov_27.5471	Saintpaul	absent	Yes	40.95	Escherichia_coli_plasmid_pRPEC180_47	NC_019088.1	40796	47506	99
Run28F10_S70.NODE_33_length_4274_cov_28.3598	Saintpaul	putative_IncX1	No	41.58	Escherichia_coli_plasmid_pRPEC180_47	NC_019088.1	4274	47506	97
Run28F10_S70.NODE_36_length_3399_cov_268.517	Saintpaul	putative_ColRNAI	No	45.93	Escherichia_coli_plasmid_pHUSEC41-3	NC_018997.1	3399	7930	29
Run28F11_S71.NODE_16_length_94205_cov_21.8613	Typhimurium	IncFIB / IncFII	Yes	53.10	Salmonella_enterica_strain_DA34833_plasmid_pDA34833-94	NZ_CP029596.1	94205	94001	99
Run28F11_S71.NODE_22_length_62293_cov_19.3176	Typhimurium	absent	Yes	51.53	Salmonella_enterica_subsp._enterica_serovar_Heidelberg_strain_CE-R2-11-0435_plasmid_pCE-R2-11-0435_92	NZ_CP016520.1	62293	92323	99
Run28F11_S71.NODE_32_length_23781_cov_19.4056	Typhimurium	IncI1	Yes	46.68	Escherichia_coli_plasmid_pC23-89	NC_025180.1	23781	89513	100
Run28F11_S71.NODE_38_length_4848_cov_165.836	Typhimurium	putative_ColRNAI	Yes	49.98	Salmonella_enterica_subsp._enterica_strain_SA20011914_plasmid_pSA20011914.1	NZ_CP029993.1	4848	4593	95
Run28F11_S71.NODE_41_length_4201_cov_228.19	Typhimurium	putative_Col8282	No	49.92	Salmonella_enterica_subsp._enterica_serovar_Typhimurium_isolate_VNB151-sc-2315230_genome_assembly	NZ_LT795116.1	4201	4239	100
Run28F2_S62.NODE_45_length_1596_cov_1.47311	I_4;[5];12:i:-	putative_ColRNAI	No	51.13	Escherichia_coli_plasmid_pHUSEC41-3	NC_018997.1	1596	7930	61
Run28F4_S64.NODE_14_length_129359_cov_16.1091	I_4;[5];12:i:-	IncHI2A / IncHI2	No	44.82	Enterobacter_hormaechei_strain_SCEH020042_plasmid_pQnrB4_020042	NZ_CP028537.1	129359	328828	93
Run28F4_S64.NODE_24_length_51857_cov_15.8914	I_4;[5];12:i:-	absent	Yes	45.50	Salmonella_enterica_subsp._enterica_strain_08-00436_plasmid_pSE08-00436-1	NZ_CP020493.1	51857	264914	92
Run28F4_S64.NODE_42_length_4519_cov_16.1207	I_4;[5];12:i:-	absent	Yes	59.17	Escherichia_coli_strain_M160133_plasmid_pM160133_p1	NZ_CP022165.1	4519	233149	100
Run28F7_S67.NODE_12_length_50951_cov_21.9961	Enteritidis	IncFIB	No	51.66	Salmonella_enterica_subsp._enterica_serovar_Enteritidis_strain_SJTUF10978_plasmid_pSJTUF10978	NZ_CP015525.1	50951	59372	99
Run28F7_S67.NODE_16_length_7683_cov_22.0642	Enteritidis	IncFII	No	53.05	Salmonella_enterica_strain_2017K-0021_plasmid_p2017K-0021	NZ_CP030796.1	7683	59371	100
Run28F7_S67.NODE_20_length_3736_cov_291.651	Enteritidis	putative_ColRNAI	Yes	43.36	Salmonella_enterica_subsp._enterica_serovar_Typhimurium_var._5-_str._CFSAN001921_plasmid_unnamed	NC_021816.1	3736	3609	100
Run28G11_S83.NODE_15_length_85944_cov_12.3552	I_4;[5];12:i:-	p0111	No	47.41	Escherichia_coli_strain_CRE1540_plasmid_p1540-3	NZ_CP019054.1	85944	116028	76
Run28G11_S83.NODE_35_length_4791_cov_191.64	I_4;[5];12:i:-	putative_Col440II / putative_Col440I	Yes	51.18	Salmonella_enterica_subsp._enterica_serovar_Derby_plasmid_pSD4.6	NC_019135.1	4791	4664	100
Run28G11_S83.NODE_39_length_3501_cov_230.35	I_4;[5];12:i:-	absent	Yes	54.87	Salmonella_enterica_subsp._enterica_serovar_Anatum_strain_GT-01_plasmid_PDM03	NZ_CP013223.1	3501	3371	100
Run28G12_S84.NODE_21_length_73420_cov_11.0797	Typhimurium	IncFII	Yes	52.53	Escherichia_coli_ECC-1470_plasmid_pECC-1470_100	NZ_CP010345.1	73420	100061	56
Run28G12_S84.NODE_31_length_20186_cov_9.91291	Typhimurium	IncFIB	No	43.23	Escherichia_coli_ECC-1470_plasmid_pECC-1470_100	NZ_CP010345.1	20186	100061	84
Run28G12_S84.NODE_32_length_19994_cov_24.4729	Typhimurium	IncN	Yes	50.75	Escherichia_coli_plasmid_pMUR050	NC_007682.3	19994	56634	82
Run28G2_S74.NODE_22_length_55638_cov_11.1614	I_4;[5];12:i:-	absent	Yes	51.90	Escherichia_coli_strain_AR_0369_plasmid_unnamed3	NZ_CP027135.1	55638	151026	99
Run28G2_S74.NODE_23_length_54534_cov_13.4449	I_4;[5];12:i:-	IncFII	Yes	52.19	Escherichia_coli_strain_Ecol_AZ159_plasmid_pECAZ159_1	NZ_CP019007.1	54534	128248	99
Run28G2_S74.NODE_28_length_28231_cov_10.7409	I_4;[5];12:i:-	IncI1	Yes	46.42	Escherichia_coli_strain_2011C-4315_plasmid_unnamed2	NZ_CP024481.1	28231	105489	85
Run28G2_S74.NODE_36_length_6188_cov_12.5491	I_4;[5];12:i:-	IncFIB	No	44.59	Escherichia_coli_strain_AR_0085_plasmid_unnamed3	NZ_CP029744.1	6188	117192	100
Run28G4_S76.NODE_12_length_57485_cov_23.8509	Enteritidis	IncFIB / IncFII	No	51.82	Salmonella_enterica_subsp._enterica_serovar_Enteritidis_strain_SJTUF10984_plasmid_pSJTUF10984	NZ_CP015527.1	57485	59371	100
Run28G5_S77.NODE_20_length_61970_cov_34.5282	Typhimurium	IncI2	No	42.17	Escherichia_coli_strain_cq9_plasmid_unnamed4	NZ_CP031550.1	61970	66945	77
Run28G5_S77.NODE_21_length_59177_cov_38.1957	Typhimurium	putative_IncFIC	Yes	53.00	Salmonella_enterica_subsp._enterica_serovar_Typhimurium_strain_33676_plasmid_p33673_IncF	NZ_CP012683.1	59177	112639	97
Run28G5_S77.NODE_29_length_17961_cov_41.6906	Typhimurium	IncFIB	No	51.67	Escherichia_coli_strain_E706_plasmid_pLKJULY7989	NZ_CP029688.1	17961	151879	63
Run28G5_S77.NODE_37_length_4832_cov_41.8404	Typhimurium	IncFIB	No	51.03	Escherichia_coli_strain_210205630_plasmid_pSLy2	NZ_CP015914.1	4832	129035	100
Run28G6_S78.NODE_14_length_29033_cov_31.8863	Saintpaul	IncX4	Yes	40.75	Klebsiella_pneumoniae_strain_QS17-0161_plasmid_pMR0617mcr1	NZ_CP024462.1	29033	33858	100
Run28G6_S78.NODE_9_length_103527_cov_20.9861	Saintpaul	IncI1	Yes	51.35	Salmonella_enterica_subsp._enterica_serovar_Typhimurium_str._SL1344_plasmid_pCol1B9_SL1344_complete_sequence	NC_017718.1	103527	86908	84
Run28G9_S81.NODE_15_length_93855_cov_13.2974	Typhimurium	IncFIB / IncFII	Yes	53.10	Salmonella_enterica_subsp._enterica_serovar_Typhimurium_strain_FDAARGOS_321_plasmid_unnamed1	NZ_CP022071.1	93855	93862	99
Run28H1_S85.NODE_13_length_130743_cov_9.44591	Infantis	absent	Yes	49.67	Salmonella_enterica_subsp._enterica_serovar_Infantis_strain_CVM44454_plasmid_pCVM44454	NZ_CP016413.1	130743	316160	100
Run28H1_S85.NODE_15_length_104906_cov_9.46093	Infantis	absent	Yes	51.55	Salmonella_enterica_strain_SA20043041_plasmid_pSA20043041.1	NZ_CP030232.1	104906	87319	76
Run28H2_S86.NODE_17_length_32214_cov_22.3068	Newport	IncX1 / putative_IncX3	Yes	44.98	Escherichia_coli_strain_AMSCJX02_plasmid_pAMSC5	NZ_CP031110.1	32214	50124	65
Run29A1_S1.NODE_14_length_91762_cov_23.2979	I_4;[5];12:i:-	IncFIB / IncFII	Yes	53.10	Salmonella_enterica_subsp._enterica_serovar_Typhimurium_strain_13-931_plasmid_pSLT931	NZ_CP016390.1	91762	93855	99
Run29A1_S1.NODE_22_length_52959_cov_23.2891	I_4;[5];12:i:-	IncA/C2	No	51.85	Salmonella_enterica_subsp._enterica_serovar_Heidelberg_plasmid_pSH111_166	NC_019121.1	52959	165791	100
Run29A1_S1.NODE_26_length_38285_cov_21.834	I_4;[5];12:i:-	absent	Yes	54.12	Salmonella_enterica_subsp._enterica_serovar_Typhimurium_plasmid_pYT3_DNA	NC_022372.1	38285	121723	99
Run29A10_S10.NODE_14_length_57485_cov_12.607	Enteritidis	IncFIB / IncFII	No	51.80	Salmonella_enterica_subsp._enterica_serovar_Enteritidis_strain_SJTUF10984_plasmid_pSJTUF10984	NZ_CP015527.1	57485	59371	100
Run29A11_S11.NODE_12_length_50981_cov_14.2379	Enteritidis	IncFIB	No	51.65	Salmonella_enterica_subsp._enterica_serovar_Enteritidis_strain_SJTUF10978_plasmid_pSJTUF10978	NZ_CP015525.1	50981	59372	100
Run29A11_S11.NODE_17_length_7711_cov_14.8706	Enteritidis	IncFII	No	52.99	Salmonella_enterica_strain_2017K-0021_plasmid_p2017K-0021	NZ_CP030796.1	7711	59371	100
Run29A11_S11.NODE_20_length_3737_cov_242.009	Enteritidis	putative_ColRNAI	Yes	43.30	Salmonella_enterica_subsp._enterica_serovar_Typhimurium_var._5-_str._CFSAN001921_plasmid_unnamed	NC_021816.1	3737	3609	100
Run29A3_S3.NODE_16_length_2400_cov_1.68208	Anatum	putative_ColRNAI	Yes	47.79	Escherichia_coli_isolate_Co6114_plasmid_pC06114_6	NZ_CP016040.1	2400	4634	97
Run29A3_S3.NODE_17_length_2181_cov_2.18403	Anatum	absent	Yes	53.32	Salmonella_enterica_subsp._enterica_serovar_Newport_plasmid_pSN11/00Kan	NC_014003.1	2181	5698	98
Run29A3_S3.NODE_18_length_2154_cov_2.11741	Anatum	absent	Yes	59.84	Salmonella_enterica_subsp._enterica_serovar_Heidelberg_strain_SA01AB09084001_plasmid_pSA01AB09084001_4	NZ_CP016532.1	2154	4245	100
Run29A4_S4.NODE_10_length_34507_cov_49.8484	Blockley	absent	Yes	48.39	Salmonella_enterica_subsp._enterica_serovar_Anatum_strain_R16.0676_plasmid_pR16.0676_34k	NZ_CP029801.1	34507	34063	95
Run29A4_S4.NODE_14_length_4761_cov_217.055	Blockley	putative_ColRNAI	Yes	50.39	Escherichia_coli_strain_O78-789_plasmid_pAPEC-O78-3	NZ_CP010318.1	4761	4599	99
Run29A4_S4.NODE_16_length_4372_cov_146	Blockley	putative_Col440I	Yes	52.95	Salmonella_enterica_subsp._enterica_serovar_Heidelberg_strain_SA01AB09084001_plasmid_pSA01AB09084001_4	NZ_CP016532.1	4372	4245	100
Run29A6_S6.NODE_23_length_54100_cov_23.3196	Cerro	IncI1	Yes	48.81	Salmonella_enterica_subsp._enterica_serovar_Cerro_str._CFSAN001588_plasmid_pCFSAN001588_002	NZ_CP012835.1	54100	62884	100
Run29A8_S8.NODE_22_length_51869_cov_24.5491	Derby	absent	Yes	51.48	Salmonella_enterica_subsp._enterica_serovar_Kentucky_plasmid_pCS0010A_95	NC_019104.1	51869	95175	79
Run29A8_S8.NODE_26_length_28211_cov_25.0633	Derby	absent	Yes	49.25	Escherichia_coli_strain_CV839-06_plasmid_pCV839-06-p1	NZ_CP025751.1	28211	110160	98
Run29A8_S8.NODE_28_length_24053_cov_25.1565	Derby	IncI1	Yes	46.25	Salmonella_enterica_subsp._enterica_serovar_Typhimurium_plasmid_pSTM2	NC_023900.1	24053	89017	80
Run29A9_S9.NODE_12_length_50996_cov_16.0256	Enteritidis	IncFIB	No	51.65	Salmonella_enterica_subsp._enterica_serovar_Enteritidis_strain_SJTUF10978_plasmid_pSJTUF10978	NZ_CP015525.1	50996	59372	100
Run29A9_S9.NODE_16_length_7680_cov_16.9821	Enteritidis	IncFII	No	53.05	Salmonella_enterica_strain_2017K-0021_plasmid_p2017K-0021	NZ_CP030796.1	7680	59371	100
Run29B1_S13.NODE_12_length_77682_cov_18.1682	Hadar	IncI1	Yes	49.02	Escherichia_coli_strain_B3804_plasmid_pIFM3804	NC_023329.1	77682	104399	85
Run29B1_S13.NODE_25_length_4413_cov_215.499	Hadar	putative_ColRNAI	No	42.69	Salmonella_enterica_subsp._enterica_serovar_Bardo_plasmid_pSBardo-Kan	NC_015575.1	4413	8198	26
Run29B1_S13.NODE_28_length_2223_cov_430.513	Hadar	ColpVC	No	55.20	Salmonella_enterica_subsp._enterica_serovar_Heidelberg_strain_N13-01290_plasmid_pN13-01290_2	NZ_CP012932.1	2223	2096	100
Run29B10_S22.NODE_14_length_123326_cov_12.8481	Mississippi	putative_IncFIB	Yes	50.82	Salmonella_enterica_subsp._enterica_serovar_Inverness_str._ATCC_10720_plasmid_pATCC10720	NZ_CP019182.1	123326	124201	98
Run29B10_S22.NODE_41_length_1380_cov_1.49561	Mississippi	absent	Yes	51.96	Escherichia_coli_strain_UK_Dog_Liverpool_plasmid_pCARB35_05	NZ_CP031658.1	1380	3174	100
Run29B11_S23.NODE_15_length_33093_cov_29.7987	Meleagridis	absent	Yes	50.84	Escherichia_coli_strain_HHA45_plasmid_pHHA45	NC_019098.1	33093	39510	91
Run29B11_S23.NODE_18_length_9568_cov_29.8158	Meleagridis	IncN	No	52.92	Escherichia_coli_strain_ABWA45_plasmid_pABWA45_3	NZ_CP022157.1	9568	57232	100
Run29B12_S24.NODE_16_length_6270_cov_191.96	Montevideo	absent	Yes	49.63	Salmonella_enterica_enterica_sv_Berta_plasmid_pBERT	NC_001848.1	6270	4656	17
Run29B2_S14.NODE_17_length_37824_cov_38.9471	Heidelberg	IncX1	Yes	41.15	Salmonella_enterica_subsp._enterica_serovar_Heidelberg_strain_AMR588-04-00437_plasmid_pAMR588-04-00437_37	NZ_CP016578.1	37824	37697	100
Run29B2_S14.NODE_22_length_4179_cov_252.041	Heidelberg	absent	Yes	42.79	Escherichia_coli_strain_UK_Dog_Liverpool_plasmid_pCARB35_05	NZ_CP031658.1	4179	3174	44
Run29B3_S15.NODE_14_length_112735_cov_28.0756	Heidelberg	IncI1	Yes	49.73	Escherichia_coli_strain_CV839-06_plasmid_pCV839-06-p1	NZ_CP025751.1	112735	110160	80
Run29B3_S15.NODE_19_length_37824_cov_38.9808	Heidelberg	IncX1	Yes	41.21	Salmonella_enterica_subsp._enterica_serovar_Heidelberg_strain_AMR588-04-00437_plasmid_pAMR588-04-00437_37	NZ_CP016578.1	37824	37697	100
Run29B6_S18.NODE_11_length_34377_cov_36.8563	Javiana	absent	Yes	48.48	Proteus_mirabilis_strain_FDAARGOS_80_plasmid_unnamed1	NZ_CP026060.1	34377	34615	100
Run29B6_S18.NODE_9_length_92350_cov_17.4732	Javiana	putative_IncI1	Yes	54.06	Escherichia_coli_strain_Eco889_plasmid_pECO-93a	NZ_CP015161.1	92350	88023	33
Run29B7_S19.NODE_12_length_92785_cov_25.5144	Kentucky	IncI1	Yes	49.71	Salmonella_enterica_subsp._enterica_serovar_Kentucky_plasmid_pCS0010A_95	NC_019104.1	92785	95175	85
Run29B8_S20.NODE_19_length_2391_cov_157.769	Kentucky	putative_Col440I	No	51.44	Salmonella_enterica_strain_SA20104250_plasmid_pSA20104250.3	NZ_CP030193.1	2391	2264	99
Run29B8_S20.NODE_7_length_249180_cov_13.8845	Kentucky	IncHI2A / IncHI2	Yes	44.97	Serratia_marcescens_plasmid_R478	NC_005211.1	249180	274762	97
Run29B9_S21.NODE_31_length_3350_cov_224.836	Mbandaka	putative_Col440I	Yes	56.48	Klebsiella_pneumoniae_strain_DHQP1002001_plasmid_p_incR_DHQP1002001	NZ_CP016812.1	3350	65887	100
Run29C1_S25.NODE_15_length_4720_cov_184.358	Muenchen	putative_ColRNAI	Yes	49.96	Escherichia_coli_strain_O78-789_plasmid_pAPEC-O78-3	NZ_CP010318.1	4720	4599	100
Run29C10_S34.NODE_15_length_39217_cov_13.5957	Schwarzengrund	IncFIB	No	53.03	Salmonella_enterica_subsp._enterica_serovar_Schwarzengrund_str._CVM19633_plasmid_pCVM19633_110	NC_011092.1	39217	110227	99
Run29C10_S34.NODE_21_length_6242_cov_128.182	Schwarzengrund	putative_Col440I	Yes	46.30	Salmonella_enterica_subsp._enterica_serovar_Heidelberg_strain_CE-R2-11-0435_plasmid_pCE-R2-11-0435_6	NZ_CP016519.1	6242	6647	33
Run29C10_S34.NODE_26_length_4568_cov_172.936	Schwarzengrund	putative_ColRNAI	Yes	50.42	Salmonella_enterica_subsp._enterica_strain_SA20011914_plasmid_pSA20011914.1	NZ_CP029993.1	4568	4593	100
Run29C10_S34.NODE_27_length_3146_cov_275.193	Schwarzengrund	putative_ColRNAI	Yes	46.60	Escherichia_coli_plasmid_p9705	NC_008444.1	3146	3172	100
Run29C12_S36.NODE_16_length_78009_cov_14.0806	Stanley	IncFII	Yes	50.77	Salmonella_enterica_subsp._enterica_serovar_Typhimurium_strain_CFSAN018746_plasmid_pGMI14-001	NZ_CP028200.1	78009	93933	70
Run29C3_S27.NODE_11_length_53011_cov_16.0295	Newport	IncA/C2	No	51.85	Salmonella_enterica_subsp._enterica_serovar_Newport_str._CVM_N1543_plasmid_pCVMN1543	NZ_CP009570.1	53011	118585	100
Run29C3_S27.NODE_14_length_27666_cov_15.3307	Newport	absent	Yes	51.72	Salmonella_enterica_strain_SA20025921_plasmid_pSA20025921.1	NZ_CP030215.1	27666	152311	100
Run29C3_S27.NODE_19_length_15395_cov_26.2655	Newport	absent	Yes	51.70	Salmonella_enterica_subsp._enterica_serovar_Dublin_plasmid_pMAK2	NC_009980.1	15395	61571	88
Run29C3_S27.NODE_24_length_7590_cov_27.3781	Newport	IncN	No	52.69	Salmonella_enterica_subsp._enterica_serovar_Enteritidis_strain_79-2359_plasmid_pSE79-2359	NZ_CP018646.1	7590	54796	100
Run29C3_S27.NODE_25_length_6749_cov_15.96	Newport	absent	Yes	60.05	Escherichia_coli_strain_AR_0085_plasmid_unnamed2	NZ_CP029743.1	6749	104555	99
Run29C6_S30.NODE_20_length_4223_cov_137.814	Orion	putative_Col440I	Yes	55.08	Salmonella_enterica_strain_SA20041605_plasmid_pSA20041605.2	NZ_CP030227.1	4223	4096	100
Run29C6_S30.NODE_22_length_2391_cov_151.675	Orion	putative_Col440I	No	51.32	Salmonella_enterica_strain_SA20104250_plasmid_pSA20104250.3	NZ_CP030193.1	2391	2264	100
Run29C8_S32.NODE_12_length_152114_cov_19.0628	Reading	IncA/C2	Yes	52.49	Salmonella_enterica_strain_SA20025921_plasmid_pSA20025921.1	NZ_CP030215.1	152114	152311	99
Run29D1_S37.NODE_18_length_90108_cov_19.2137	Typhimurium	IncFII	Yes	52.95	Salmonella_enterica_subsp._enterica_strain_FDAARGOS_320_plasmid_unnamed2	NZ_CP027413.1	90108	93832	87
Run29D1_S37.NODE_23_length_54905_cov_16.5925	Typhimurium	absent	Yes	51.97	Salmonella_enterica_subsp._enterica_serovar_Heidelberg_strain_CE-R2-11-0435_plasmid_pCE-R2-11-0435_92	NZ_CP016520.1	54905	92323	100
Run29D1_S37.NODE_26_length_35309_cov_12.3677	Typhimurium	absent	Yes	50.96	Salmonella_enterica_subsp._enterica_serovar_Typhimurium_str._USDA-ARS-USMARC-1896_plasmid_pSTY1-1896	NZ_CP014978.1	35309	147296	100
Run29D1_S37.NODE_28_length_31013_cov_12.9405	Typhimurium	IncA/C2	No	50.90	Salmonella_enterica_subsp._enterica_strain_SA972816_plasmid_p972816_sequence	NZ_CP007487.1	31013	53648	94
Run29D1_S37.NODE_29_length_26732_cov_16.9347	Typhimurium	IncI1	Yes	46.91	Salmonella_enterica_subsp._enterica_serovar_Weltevreden_genome_assembly_99_3134	NZ_LN890525.1	26732	84987	100
Run29D1_S37.NODE_43_length_6695_cov_12.5995	Typhimurium	absent	Yes	60.13	Escherichia_coli_strain_AR_0085_plasmid_unnamed2	NZ_CP029743.1	6695	104555	99
Run29D1_S37.NODE_46_length_5194_cov_18.6365	Typhimurium	IncFIB	No	48.04	Salmonella_enterica_subsp._enterica_serovar_Typhimurium_str._L-3553_plasmid_pST3553_DNA	NZ_AP014566.1	5194	132611	100
Run29D11_S47.NODE_20_length_19283_cov_14.9059	Worthington	IncR	No	51.10	Klebsiella_pneumoniae_strain_K66-45_plasmid_pK66-45-1	NZ_CP020902.1	19283	338512	73
Run29D11_S47.NODE_38_length_2391_cov_113.571	Worthington	putative_Col440I	No	51.82	Salmonella_enterica_strain_SA20104250_plasmid_pSA20104250.3	NZ_CP030193.1	2391	2264	100
Run29D12_S48.NODE_14_length_58671_cov_30.8004	Tennessee	putative_IncL/M	Yes	51.96	Klebsiella_oxytoca_plasmid_pACM1	NC_024997.1	58671	89977	98
Run29D2_S38.NODE_16_length_4394_cov_185.482	Tennessee	putative_Col440I	No	44.26	Klebsiella_pneumoniae_strain_BB1088_plasmid_pB1019	NC_019988.1	4394	5225	70
Run29D4_S40.NODE_18_length_106833_cov_11.8293	Typhi	IncFIB	No	50.63	Salmonella_enterica_subsp._enterica_serovar_Typhi_strain_TY585_genome_assembly	NZ_LT904853.1	106833	106704	100
Run29D5_S41.NODE_15_length_91750_cov_14.5198	I_4;[5];12:i:-	IncFIB / IncFII	Yes	53.11	Salmonella_enterica_subsp._enterica_serovar_Typhimurium_str._DT2_plasmid_pSLT	NZ_LN999012.1	91750	93844	100
Run29D5_S41.NODE_36_length_2743_cov_204.285	I_4;[5];12:i:-	putative_Col440I	No	47.83	Salmonella_enterica_strain_SA20041605_plasmid_pSA20041605.2	NZ_CP030227.1	2743	4096	13
Run29D6_S42.NODE_15_length_93928_cov_13.9324	Typhimurium	IncFIB / IncFII	Yes	53.09	Salmonella_enterica_subsp._enterica_serovar_Typhimurium_strain_FDAARGOS_321_plasmid_unnamed1	NZ_CP022071.1	93928	93862	100
Run29D6_S42.NODE_32_length_6963_cov_316.907	Typhimurium	putative_ColRNAI	No	45.47	Salmonella_enterica_subsp._enterica_strain_ST1120_plasmid_pST1120	NZ_CP021910.1	6963	6863	100
Run29D6_S42.NODE_36_length_3736_cov_304.177	Typhimurium	putative_ColRNAI	Yes	43.76	Salmonella_enterica_subsp._enterica_serovar_Typhimurium_var._5-_str._CFSAN001921_plasmid_unnamed	NC_021816.1	3736	3609	100
Run29D7_S43.NODE_16_length_91942_cov_16.4399	Typhimurium	IncFIB / IncFII	Yes	53.12	Salmonella_enterica_subsp._enterica_serovar_Typhimurium_str._CDC_2009K-1640_plasmid_pSTY1-2009K-1640	NZ_CP014976.1	91942	94019	100
Run29D7_S43.NODE_37_length_3315_cov_322.016	Typhimurium	putative_ColRNAI	No	46.91	Escherichia_coli_plasmid_pColG	NC_010904.1	3315	4715	55
Run29D8_S44.NODE_15_length_94234_cov_12.955	Typhimurium	IncFIB / IncFII	Yes	53.11	Salmonella_enterica_strain_LT2_plasmid_unnamed	NZ_CP014050.2	94234	93933	99
Run29D8_S44.NODE_36_length_20288_cov_12.4111	Typhimurium	IncFIA	No	55.04	Salmonella_enterica_subsp._enterica_serovar_Typhimurium_plasmid_pU302L	NC_006816.1	20288	84514	99
Run29D8_S44.NODE_45_length_5694_cov_12.1053	Typhimurium	IncFIB	No	47.89	Salmonella_enterica_subsp._enterica_serovar_Typhimurium_str._L-3553_plasmid_pST3553_DNA	NZ_AP014566.1	5694	132611	100
Run29D8_S44.NODE_47_length_5241_cov_131.78	Typhimurium	Col156	No	46.61	Salmonella_enterica_subsp._enterica_serovar_Heidelberg_strain_N13-01290_plasmid_pN13-01290_3-3	NZ_CP012935.1	5241	3905	50
Run29D8_S44.NODE_51_length_3141_cov_377.338	Typhimurium	putative_ColRNAI	Yes	49.44	Salmonella_enterica_subsp._enterica_strain_SA972816_plasmid_p3K	NZ_CP007488.1	3141	3208	99
Run29E1_S49.NODE_19_length_5380_cov_169.016	Apapa	putative_Col440II / putative_Col440I	Yes	50.22	Klebsiella_oxytoca_strain_CAV1099_plasmid_pCAV1099-5410	NZ_CP011592.1	5380	5410	47
Run29E10_S58.NODE_17_length_4699_cov_206.61	Putten	putative_Col440II	Yes	54.12	Klebsiella_oxytoca_strain_CAV1099_plasmid_pCAV1099-5410	NZ_CP011592.1	4699	5410	52
Run29E11_S59.NODE_17_length_4699_cov_216.413	Putten	putative_Col440II	Yes	53.95	Salmonella_enterica_strain_SA20041605_plasmid_pSA20041605.3	NZ_CP030228.1	4699	3428	53
Run29E12_S60.NODE_15_length_100016_cov_19.8004	Infantis	IncI1	Yes	49.89	Salmonella_enterica_strain_FDAARGOS_312_plasmid_unnamed4	NZ_CP022064.1	100016	109170	99
Run29E2_S50.NODE_19_length_63499_cov_29.0142	Hartford	IncFII / putative_IncFII	No	45.50	Salmonella_enterica_subsp._enterica_strain_SA20141895_plasmid_pSA20141895.1	NZ_CP030006.1	63499	67730	100
Run29E7_S55.NODE_16_length_91857_cov_13.5207	Typhimurium	IncFIB / IncFII	Yes	53.12	Salmonella_enterica_subsp._enterica_serovar_Typhimurium_strain_RM9437_plasmid_pRM9437	NZ_CP014577.1	91857	93930	100
Run29E7_S55.NODE_38_length_4024_cov_182.411	Typhimurium	Col156	No	51.84	Salmonella_enterica_subsp._enterica_strain_SA20011914_plasmid_pSA20011914.2	NZ_CP029994.1	4024	3904	26
Run29F1_S61.NODE_16_length_91902_cov_20.1754	Typhimurium	IncFIB / IncFII	Yes	53.13	Salmonella_enterica_subsp._enterica_strain_SA972816_plasmid_pSTM	NZ_CP007489.1	91902	93965	100
Run29F1_S61.NODE_38_length_4024_cov_247.618	Typhimurium	Col156	No	52.06	Escherichia_coli_strain_ST648_plasmid_pEC648_2	NZ_CP008716.1	4024	5167	16
Run30B1_S13.NODE_12_length_58597_cov_16.4243	Enteritidis	IncFIB / IncFII	No	51.84	Salmonella_enterica_subsp._enterica_serovar_Enteritidis_strain_SJTUF10984_plasmid_pSJTUF10984	NZ_CP015527.1	58597	59371	100
Run30B3_S15.NODE_34_length_3303_cov_861.963	Typhimurium	putative_ColRNAI	Yes	45.81	Salmonella_enterica_subsp._enterica_serovar_Virchow_str._SL491_plasmid_pSL491_3	NC_011215.1	3303	3176	100
Run30B4_S16.NODE_15_length_37824_cov_64.4667	Heidelberg	IncX1	Yes	41.19	Salmonella_enterica_subsp._enterica_serovar_Heidelberg_str._CFSAN002064_plasmid	NZ_CP005994.1	37824	37692	100
Run30B5_S17.NODE_15_length_37824_cov_62.9047	Heidelberg	IncX1	Yes	41.21	Salmonella_enterica_subsp._enterica_serovar_Heidelberg_strain_AMR588-04-00435_plasmid_pAMR588-04-00435_37	NZ_CP016575.1	37824	37697	100
Run30B6_S18.NODE_26_length_44323_cov_18.2697	Typhimurium	IncFII	Yes	53.97	Salmonella_enterica_subsp._enterica_serovar_Enteritidis_strain_92-0392_plasmid_pSE92-0392	NZ_CP018658.1	44323	94039	99
Run30B6_S18.NODE_36_length_21335_cov_19.4918	Typhimurium	IncFIB	No	51.69	Salmonella_enterica_subsp._enterica_serovar_Typhimurium_isolate_STMU2UK_genome_assembly	NZ_LT855377.1	21335	93862	98
Run30B6_S18.NODE_47_length_3335_cov_828.506	Typhimurium	putative_ColRNAI	Yes	49.15	Salmonella_enterica_subsp._enterica_strain_SA972816_plasmid_p3K	NZ_CP007488.1	3335	3208	99
Run30B7_S19.NODE_17_length_37824_cov_52.886	Heidelberg	IncX1	Yes	41.20	Salmonella_enterica_subsp._enterica_serovar_Heidelberg_strain_AMR588-04-00437_plasmid_pAMR588-04-00437_37	NZ_CP016578.1	37824	37697	100
Run30B7_S19.NODE_22_length_2223_cov_765.487	Heidelberg	ColpVC	No	55.15	Salmonella_enterica_subsp._enterica_serovar_Heidelberg_strain_SA02DT09004001_plasmid_pSA02DT09004001_2	NZ_CP016523.1	2223	2096	100
Run30B8_S20.NODE_15_length_91829_cov_17.282	Typhimurium	IncFIB / IncFII	Yes	53.11	Salmonella_enterica_subsp._enterica_serovar_Typhimurium_strain_RM9437_plasmid_pRM9437	NZ_CP014577.1	91829	93930	100
Run30F10_S70.NODE_14_length_105011_cov_27.6621	Agona	IncI1	Yes	52.35	Salmonella_enterica_subsp._enterica_serovar_Ouakam_strain_GNT-01_plasmid_pDM01	NZ_CP012039.1	105011	109715	99
Run30F10_S70.NODE_35_length_5276_cov_27.5925	Agona	absent	Yes	45.75	Escherichia_coli_strain_SF-468_plasmid_pSF-468-2	NZ_CP012627.1	5276	92766	96
Run30F11_S71.NODE_14_length_133217_cov_17.4294	Typhimurium	putative_IncI1	Yes	50.04	Salmonella_enterica_subsp._enterica_serovar_Gaminara_str._SA20063285_plasmid_pIncI1.1	NZ_CP030289.1	133217	117908	88
Run30F11_S71.NODE_17_length_94085_cov_14.7969	Typhimurium	IncFIB / IncFII	Yes	53.13	Salmonella_enterica_subsp._enterica_strain_SA972816_plasmid_pSTM	NZ_CP007489.1	94085	93965	100
Run30F11_S71.NODE_26_length_49922_cov_18.8552	Typhimurium	IncFII / putative_IncFII	No	44.30	Salmonella_enterica_subsp._enterica_serovar_Newport_strain_CFSAN001660_plasmid_pCFSAN001660	NZ_CP016011.1	49922	67730	93
Run30F11_S71.NODE_40_length_4024_cov_248.706	Typhimurium	Col156	No	52.06	Escherichia_coli_strain_ST648_plasmid_pEC648_2	NZ_CP008716.1	4024	5167	18
Run30F12_S72.NODE_16_length_37824_cov_31.3837	Heidelberg	IncX1	Yes	41.17	Salmonella_enterica_subsp._enterica_serovar_Heidelberg_strain_AMR588-04-00435_plasmid_pAMR588-04-00435_37	NZ_CP016575.1	37824	37697	100
Run30F12_S72.NODE_19_length_8271_cov_119.523	Heidelberg	putative_ColRNAI	No	48.14	Escherichia_coli_plasmid_pLEW517	NC_009132.1	8271	63946	60
Run30F12_S72.NODE_20_length_6681_cov_97.8476	Heidelberg	putative_ColRNAI	Yes	48.60	Escherichia_coli_strain_210205630_plasmid_pSLy5	NZ_CP015917.1	6681	8972	100
Run30F12_S72.NODE_23_length_4201_cov_118.616	Heidelberg	putative_Col8282	No	49.75	Salmonella_enterica_subsp._enterica_serovar_Typhimurium_isolate_VNB151-sc-2315230_genome_assembly	NZ_LT795116.1	4201	4239	100
Run30F2_S62.NODE_17_length_95044_cov_30.9831	Mbandaka	putative_IncI1	Yes	49.42	Escherichia_coli_O104:H4_strain_LB226692_plasmid_unnamed1	NZ_CP024993.1	95044	106929	65
Run30F5_S65.NODE_13_length_105566_cov_27.2595	Agona	IncI1	Yes	52.32	Salmonella_enterica_subsp._enterica_serovar_Ouakam_strain_GNT-01_plasmid_pDM01	NZ_CP012039.1	105566	109715	99
Run30F5_S65.NODE_37_length_4722_cov_26.3375	Agona	absent	Yes	45.74	Salmonella_enterica_subsp._enterica_serovar_Heidelberg_plasmid_pSH146_87	NC_019131.1	4722	86586	97
Run30F7_S67.NODE_15_length_91875_cov_16.8215	Typhimurium	IncFIB / IncFII	Yes	53.12	Salmonella_enterica_subsp._enterica_strain_SA972816_plasmid_pSTM	NZ_CP007489.1	91875	93965	100
Run30F8_S68.NODE_14_length_93915_cov_16.5399	Typhimurium	IncFIB / IncFII	Yes	53.12	Salmonella_enterica_subsp._enterica_serovar_Typhimurium_strain_CFSAN018746_plasmid_pGMI14-001	NZ_CP028200.1	93915	93933	99
Run30F8_S68.NODE_25_length_49922_cov_17.4088	Typhimurium	IncFII / putative_IncFII	No	44.23	Salmonella_enterica_subsp._enterica_serovar_Newport_strain_CFSAN001660_plasmid_pCFSAN001660	NZ_CP016011.1	49922	67730	93
Run30F9_S69.NODE_15_length_94198_cov_20.2877	Typhimurium	IncFIB / IncFII	Yes	53.13	Salmonella_enterica_subsp._enterica_strain_16A242_plasmid_unnamed1	NZ_CP020923.1	94198	116677	100
Run30F9_S69.NODE_36_length_2066_cov_622.72	Typhimurium	ColpVC	No	56.63	Escherichia_coli_strain_CCUG_70745_plasmid_pEco70745_5	NZ_CP023263.1	2066	1907	69
Run30G1_S73.NODE_15_length_94088_cov_19.3033	Typhimurium	IncFIB / IncFII	Yes	53.10	Salmonella_enterica_subsp._enterica_serovar_Typhimurium_strain_CFSAN018746_plasmid_pGMI14-001	NZ_CP028200.1	94088	93933	99
Run30G1_S73.NODE_37_length_2066_cov_522.049	Typhimurium	ColpVC	No	56.53	Escherichia_coli_strain_CCUG_70745_plasmid_pEco70745_5	NZ_CP023263.1	2066	1907	69
Run30G10_S82.NODE_26_length_67804_cov_21.1471	Cubana	IncFII / putative_IncFII	Yes	52.88	Salmonella_enterica_subsp._enterica_serovar_Bareilly_str._CFSAN000189_plasmid_unnamed	NC_021817.1	67804	78193	63
Run30G2_S74.NODE_13_length_110607_cov_20.5579	Agona	IncI1	Yes	52.01	Salmonella_enterica_subsp._enterica_serovar_Ouakam_strain_GNT-01_plasmid_pDM01	NZ_CP012039.1	110607	109715	98
Run30G2_S74.NODE_44_length_2066_cov_4.40743	Agona	ColpVC	No	56.82	Escherichia_coli_strain_CCUG_70745_plasmid_pEco70745_5	NZ_CP023263.1	2066	1907	62
Run30G3_S75.NODE_24_length_5411_cov_165.485	Agona	putative_Col(Ye4449)	Yes	46.96	Dickeya_fangzhongdai_strain_DSM_101947_plasmid_pJS5	NZ_CP025004.1	5411	5284	100
Run30G4_S76.NODE_16_length_37824_cov_36.9793	Heidelberg	IncX1	Yes	41.20	Salmonella_enterica_subsp._enterica_serovar_Heidelberg_strain_AMR588-04-00437_plasmid_pAMR588-04-00437_37	NZ_CP016578.1	37824	37697	100
Run30G4_S76.NODE_22_length_2223_cov_290.903	Heidelberg	ColpVC	No	55.60	Salmonella_enterica_subsp._enterica_serovar_Heidelberg_strain_SA02DT09004001_plasmid_pSA02DT09004001_2	NZ_CP016523.1	2223	2096	100
Run30G5_S77.NODE_25_length_5411_cov_174.684	Agona	putative_Col(Ye4449)	Yes	46.78	Dickeya_fangzhongdai_strain_DSM_101947_plasmid_pJS5	NZ_CP025004.1	5411	5284	100
Run30H10_S94.NODE_21_length_1356_cov_1.55655	Thompson	putative_ColRNAI	No	40.12	Salmonella_enterica_subsp._enterica_serovar_Heidelberg_strain_SH14-009_plasmid_pSH14-009_6	NZ_CP016584.1	1356	6647	100
Run30H2_S86.NODE_18_length_37824_cov_34.6215	Heidelberg	IncX1	Yes	41.17	Salmonella_enterica_subsp._enterica_serovar_Heidelberg_str._CFSAN002064_plasmid	NZ_CP005994.1	37824	37692	100
Run30H2_S86.NODE_21_length_6774_cov_100.953	Heidelberg	putative_ColRNAI	Yes	48.63	Escherichia_coli_plasmid_pH1519-7	NC_025178.1	6774	7036	100
Run30H2_S86.NODE_24_length_4201_cov_129.709	Heidelberg	putative_Col8282	No	49.87	Escherichia_coli_strain_Ecol_732_plasmid_pEC732_4	NZ_CP015142.1	4201	4072	100
Run32A11_S11.NODE_15_length_82847_cov_13.7234	Berta	IncFII / putative_IncFIB	Yes	48.77	Salmonella_enterica_subsp._enterica_strain_BAA-1586_plasmid_pSalMiami	NZ_CP023469.1	82847	94044	95
Run32A11_S11.NODE_24_length_4031_cov_168.353	Berta	Col156	No	51.18	Escherichia_coli_strain_SF-088_plasmid_pSF-088-3	NZ_CP012638.1	4031	3904	100
Run32A2_S2.NODE_12_length_132812_cov_16.7654	Ago	putative_IncI1	Yes	50.04	Salmonella_enterica_subsp._enterica_serovar_Gaminara_str._SA20063285_plasmid_pIncI1.1	NZ_CP030289.1	132812	117908	88
Run32A3_S3.NODE_14_length_90810_cov_18.8972	Paratyphi_B_var._Java	IncI1	Yes	50.22	Escherichia_coli_strain_AR_0369_plasmid_unnamed3	NZ_CP027135.1	90810	151026	92
Run32A4_S4.NODE_15_length_87380_cov_26.9818	Abaetetuba	IncI1	Yes	50.07	Salmonella_enterica_subsp._enterica_serovar_Heidelberg_strain_CE-R2-11-0435_plasmid_pCE-R2-11-0435_92	NZ_CP016520.1	87380	92323	76
Run32A6_S6.NODE_17_length_2446_cov_202.229	Alachua	putative_Col440I	No	48.32	Rhodopseudomonas_palustris_plasmid_pRPSZY	NC_013548.1	2446	2306	99
Run32A7_S7.NODE_10_length_62590_cov_45.3734	Anatum	IncFII / putative_IncFII	No	45.31	Salmonella_enterica_subsp._enterica_strain_SA20141895_plasmid_pSA20141895.1	NZ_CP030006.1	62590	67730	100
Run32A9_S9.NODE_24_length_2391_cov_103.279	Bareilly	putative_Col440I	No	51.07	Salmonella_enterica_strain_SA20104250_plasmid_pSA20104250.3	NZ_CP030193.1	2391	2264	100
Run32B1_S13.NODE_12_length_92751_cov_14.9218	Bredeney	IncFII / putative_IncFII	Yes	52.90	Salmonella_enterica_subsp._enterica_serovar_Pomona_str._ATCC_10729_plasmid_pATCC10729_01	NZ_CP019187.1	92751	100629	100
Run32B10_S22.NODE_18_length_4223_cov_259.091	Johannesburg	putative_Col440I	Yes	55.81	Salmonella_enterica_strain_SA20104250_plasmid_pSA20104250.2	NZ_CP030192.1	4223	4096	100
Run32B10_S22.NODE_21_length_2392_cov_191.034	Johannesburg	putative_Col440I	No	51.51	Salmonella_enterica_strain_SA20104250_plasmid_pSA20104250.3	NZ_CP030193.1	2392	2264	100
Run32B11_S23.NODE_26_length_46727_cov_16.3408	Norwich	putative_IncFIB	No	48.79	Salmonella_enterica_subsp._enterica_serovar_Inverness_str._ATCC_10720_plasmid_pATCC10720	NZ_CP019182.1	46727	124201	11
Run32B11_S23.NODE_38_length_13908_cov_50.5529	Norwich	IncFII	No	47.25	Serratia_marcescens_strain_UMH7_plasmid_unnamed5	NZ_CP018922.1	13908	21738	47
Run32B2_S14.NODE_11_length_98908_cov_17.4744	Oranienburg	putative_IncB/O/K/Z	Yes	48.34	Salmonella_enterica_strain_SA20075157_plasmid_pSA20075157.1	NZ_CP030218.1	98908	97234	70
Run32B2_S14.NODE_22_length_1250_cov_1.1959	Oranienburg	putative_Col440I	No	54.48	Escherichia_coli_strain_FDAARGOS_434_plasmid_unnamed_map_unlocalized	NZ_CP023868.1	1250	2012	41
Run32B3_S15.NODE_14_length_122047_cov_15.1689	Cubana	IncFII	Yes	51.63	Salmonella_enterica_subsp._enterica_serovar_Bareilly_str._CFSAN000189_plasmid_unnamed	NC_021817.1	122047	78193	9
Run32B6_S18.NODE_14_length_7606_cov_165.42	Ealing	absent	Yes	48.87	Enterobacter_cloacae_strain_CY01_plasmid_pCY-MdT	NC_025003.1	7606	5933	6
Run32B6_S18.NODE_9_length_117491_cov_16.4025	Ealing	putative_IncI1	Yes	50.70	Salmonella_enterica_subsp._enterica_serovar_Gaminara_str._SA20063285_plasmid_pIncI1.1	NZ_CP030289.1	117491	117908	100
Run32B7_S19.NODE_18_length_110239_cov_25.1236	Gaminara	absent	Yes	51.70	Salmonella_enterica_subsp._enterica_serovar_Gaminara_strain_CFSAN070644_plasmid_pCFSAN024441_01	NZ_CP024166.1	110239	135915	69
Run32B7_S19.NODE_29_length_26159_cov_69.0232	Gaminara	putative_IncFII	No	48.58	Serratia_marcescens_strain_UMH7_plasmid_unnamed5	NZ_CP018922.1	26159	21738	70
Run32B7_S19.NODE_30_length_22554_cov_25.0457	Gaminara	putative_IncFIB	No	46.55	Salmonella_enterica_subsp._enterica_serovar_Gaminara_strain_CFSAN070644_plasmid_pCFSAN024441_01	NZ_CP024166.1	22554	135915	94
Run32C1_S25.NODE_24_length_3969_cov_229.692	Minnesota	putative_Col440I	No	43.54	Rhodopseudomonas_palustris_plasmid_pRPSZY	NC_013548.1	3969	2306	39
Run32C4_S28.NODE_29_length_2445_cov_218.911	Ohio	putative_Col440I	No	47.44	Salmonella_enterica_strain_SA20030575_plasmid_pSA20030575.3	NZ_CP030184.1	2445	2318	100
Run32C7_S31.NODE_12_length_129456_cov_27.8352	Poona	IncA/C	Yes	52.18	Enterobacter_hormaechei_subsp._steigerwaltii_strain_34998_plasmid_p34998-239.973kb	NZ_CP012168.1	129456	239973	95
Run32C8_S32.NODE_12_length_92336_cov_15.3149	Putten	putative_IncI1	Yes	54.07	Escherichia_coli_strain_Eco889_plasmid_pECO-93a	NZ_CP015161.1	92336	88023	33
Run32C9_S33.NODE_14_length_47421_cov_19.5875	Rissen	IncFII / putative_IncFII	No	44.17	Salmonella_enterica_subsp._enterica_serovar_Cerro_str._CFSAN001588_plasmid_pCFSAN001588_001	NZ_CP012834.1	47421	53952	99
Run32C9_S33.NODE_17_length_5378_cov_155.958	Rissen	putative_Col440I	Yes	49.67	Klebsiella_pneumoniae_strain_DA33144_plasmid_pDA33144-5	NZ_CP029592.1	5378	5251	100
Run32C9_S33.NODE_20_length_3350_cov_199.08	Rissen	putative_Col440I	Yes	56.45	Klebsiella_pneumoniae_strain_KSB1_10J_plasmid_unnamed4	NZ_CP024519.1	3350	3223	99
Run32C9_S33.NODE_22_length_2351_cov_211.04	Rissen	putative_Col440I	No	50.02	Enterobacter_hormaechei_subsp._steigerwaltii_strain_34998_plasmid_p34998-4.921kb	NZ_CP010381.1	2351	4921	25
Run32D10_S46.NODE_18_length_2468_cov_1.86843	Luciana	putative_Col440I	Yes	54.94	Salmonella_enterica_subsp._enterica_serovar_Typhimurium_strain_BL10_plasmid_p10k	NZ_CP025337.1	2468	10047	100
Run32D2_S38.NODE_15_length_10174_cov_158.574	Corvallis	putative_Col440I	Yes	50.67	Salmonella_enterica_subsp._enterica_serovar_Corvallis_strain_12-01738_plasmid_pSE12-01738-3	NZ_CP027680.1	10174	10047	100
Run32D3_S39.NODE_10_length_117676_cov_12.2339	Cotham	putative_IncI1	Yes	50.72	Salmonella_enterica_subsp._enterica_serovar_Gaminara_str._SA20063285_plasmid_pIncI1.1	NZ_CP030289.1	117676	117908	99
Run32D3_S39.NODE_16_length_12103_cov_65.5799	Cotham	putative_ColRNAI	Yes	57.36	Klebsiella_pneumoniae_strain_QS17-0161_plasmid_pMRSN480738_10.0	NZ_CP024463.1	12103	10046	47
Run32D5_S41.NODE_19_length_60400_cov_22.4231	Paratyphi_C	IncI2	No	42.06	Salmonella_enterica_subsp._diarizonae_strain_11-01854_plasmid_unnamed2	NZ_CP011294.1	60400	57955	85
Run32D6_S42.NODE_13_length_76836_cov_22.5119	Glostrup	putative_IncFII	Yes	51.57	Salmonella_enterica_subsp._enterica_serovar_Poona_str._ATCC_BAA-1673_plasmid_pATCCBAA1673_01	NZ_CP019190.1	76836	186451	64
Run32D6_S42.NODE_30_length_6606_cov_234.304	Glostrup	putative_ColRNAI	Yes	48.23	Escherichia_coli_29k_plasmid_pECO29	NC_001537.1	6606	3895	39
Run32D7_S43.NODE_12_length_117671_cov_23.7848	Kiambu	putative_IncI1	Yes	50.73	Salmonella_enterica_subsp._enterica_serovar_Gaminara_str._SA20063285_plasmid_pIncI1.1	NZ_CP030289.1	117671	117908	100
Run32D8_S44.NODE_11_length_53011_cov_16.4253	Newport	IncA/C2	No	51.85	Salmonella_enterica_subsp._enterica_serovar_Newport_str._CVM_N1543_plasmid_pCVMN1543	NZ_CP009570.1	53011	118585	100
Run32D8_S44.NODE_14_length_39358_cov_16.1608	Newport	absent	Yes	53.56	Salmonella_enterica_subsp._enterica_serovar_Typhimurium_str._USDA-ARS-USMARC-1896_plasmid_pSTY1-1896	NZ_CP014978.1	39358	147296	99
Run32D9_S45.NODE_16_length_135767_cov_18.6336	Kisarawe	putative_IncB/O/K/Z	Yes	49.37	Salmonella_enterica_strain_SA20083530_plasmid_pSA20083530.1	NZ_CP030204.1	135767	138648	99
Run32D9_S45.NODE_28_length_29555_cov_35.5616	Kisarawe	putative_IncFII	No	52.97	Salmonella_enterica_strain_SA20083530_plasmid_pSA20083530.2	NZ_CP030205.1	29555	33467	44
Run32D9_S45.NODE_55_length_2035_cov_484.767	Kisarawe	ColpVC	No	55.09	Escherichia_coli_VR50_plasmid_pVR50H	NZ_CP011142.1	2035	1783	51
Run32E11_S59.NODE_13_length_90380_cov_19.9941	Mississippi	IncI1	Yes	49.48	Salmonella_enterica_subsp._enterica_serovar_Typhimurium_plasmid_pSal8934a	NC_019111.1	90380	91369	75
Run32E12_S60.NODE_14_length_94046_cov_17.8133	Typhimurium	IncFIB / IncFII	Yes	53.13	Salmonella_enterica_strain_DA34827_plasmid_pDA34827-94	NZ_CP029594.1	94046	94034	99
Run32E12_S60.NODE_42_length_3335_cov_484.218	Typhimurium	putative_ColRNAI	Yes	49.21	Salmonella_enterica_subsp._enterica_strain_SA972816_plasmid_p3K	NZ_CP007488.1	3335	3208	99
Run32E3_S51.NODE_29_length_4787_cov_217.414	Wandsworth	putative_Col440I	Yes	51.08	Salmonella_enterica_subsp._enterica_serovar_Typhimurium_strain_BL10_plasmid_p10k	NZ_CP025337.1	4787	10047	100
Run32E4_S52.NODE_14_length_123366_cov_16.2423	Mississippi	putative_IncFIB	Yes	50.83	Salmonella_enterica_subsp._enterica_serovar_Inverness_str._ATCC_10720_plasmid_pATCC10720	NZ_CP019182.1	123366	124201	98
Run32E5_S53.NODE_16_length_123375_cov_17.6564	Mississippi	putative_IncFIB	Yes	50.83	Salmonella_enterica_subsp._enterica_serovar_Inverness_str._ATCC_10720_plasmid_pATCC10720	NZ_CP019182.1	123375	124201	98
Run32E7_S55.NODE_20_length_31883_cov_36.8759	Mississippi	putative_IncX1	Yes	42.05	Escherichia_coli_UMN026_plasmid_p2ESCUM	NC_011739.1	31883	33809	99
Run32E9_S57.NODE_15_length_148642_cov_12.8512	Mississippi	putative_IncFIB	Yes	50.29	Salmonella_enterica_subsp._enterica_serovar_Inverness_str._ATCC_10720_plasmid_pATCC10720	NZ_CP019182.1	148642	124201	65
Run33A10_S10.NODE_22_length_2347_cov_2.37928	Tennessee	absent	Yes	56.37	-	-	2347	-	-
Run33A10_S10.NODE_28_length_1176_cov_1.61201	Tennessee	absent	Yes	58.08	Salmonella_enterica_subsp._enterica_serovar_Anatum_strain_GT-38_plasmid_PDM05	NZ_CP013225.1	1176	3371	99
Run33A11_S11.NODE_19_length_74689_cov_17.89	Dublin	IncFII / IncX1	Yes	48.66	Salmonella_enterica_subsp._enterica_serovar_Dublin_plasmid_pOU1115	NC_010422.1	74689	74589	100
Run33A11_S11.NODE_23_length_58029_cov_17.8542	Dublin	IncFIA	No	47.13	Salmonella_enterica_subsp._enterica_serovar_Enteritidis_strain_81-1705_plasmid_pSE81-1705	NZ_CP018652.1	58029	200045	86
Run33A11_S11.NODE_27_length_43926_cov_17.1391	Dublin	IncHI1A	No	43.63	Salmonella_enterica_subsp._enterica_serovar_Enteritidis_strain_81-1706_plasmid_pSE81-1706	NZ_CP018656.1	43926	244210	100
Run33A11_S11.NODE_29_length_42025_cov_15.9544	Dublin	absent	Yes	46.51	Salmonella_enterica_subsp._enterica_serovar_Enteritidis_strain_81-1705_plasmid_pSE81-1705	NZ_CP018652.1	42025	200045	100
Run33A11_S11.NODE_32_length_35332_cov_16.6867	Dublin	IncHI1B	No	48.76	Salmonella_enterica_subsp._enterica_serovar_Enteritidis_strain_81-1705_plasmid_pSE81-1705	NZ_CP018652.1	35332	200045	100
Run33A12_S12.NODE_16_length_39218_cov_11.3005	Havana	IncFIB	No	53.03	Salmonella_enterica_subsp._enterica_serovar_Schwarzengrund_str._CVM19633_plasmid_pCVM19633_110	NC_011092.1	39218	110227	99
Run33A12_S12.NODE_22_length_6364_cov_126.047	Havana	absent	Yes	50.17	Salmonella_enterica_enterica_sv_Berta_plasmid_pBERT	NC_001848.1	6364	4656	38
Run33A12_S12.NODE_25_length_3878_cov_113.863	Havana	putative_Col156	No	52.11	Klebsiella_pneumoniae_subsp._pneumoniae_HS11286_plasmid_pKPHS4	NC_016840.1	3878	3751	100
Run33A2_S2.NODE_45_length_3500_cov_196.226	Typhimurium	absent	Yes	55.14	Salmonella_enterica_subsp._enterica_serovar_Anatum_strain_GT-01_plasmid_PDM03	NZ_CP013223.1	3500	3371	100
Run33A2_S2.NODE_46_length_3228_cov_364.556	Typhimurium	absent	Yes	55.95	-	-	3228	-	-
Run33A2_S2.NODE_50_length_2200_cov_162.964	Typhimurium	putative_Col156	No	52.32	Salmonella_enterica_subsp._enterica_serovar_Enteritidis_str._RM2968_plasmid_pRM2968-3	NZ_CP028154.1	2200	6230	99
Run33A2_S2.NODE_51_length_2183_cov_222.316	Typhimurium	ColpVC	No	56.99	Klebsiella_pneumoniae_strain_DA48896_plasmid_p48896_7	NZ_CP024436.1	2183	2056	100
Run33A3_S3.NODE_16_length_91833_cov_19.0189	Typhimurium	IncFIB / IncFII	Yes	53.12	Salmonella_enterica_subsp._enterica_serovar_Typhimurium_strain_RM10607_plasmid_pRM10607	NZ_CP013721.1	91833	93925	100
Run33A4_S4.NODE_15_length_93946_cov_22.4581	Typhimurium	IncFIB / IncFII	Yes	53.12	Salmonella_enterica_subsp._enterica_serovar_Typhimurium_strain_FDAARGOS_321_plasmid_unnamed1	NZ_CP022071.1	93946	93862	99
Run33A4_S4.NODE_38_length_3367_cov_445.389	Typhimurium	putative_Col440I	No	43.30	Salmonella_enterica_subsp._enterica_serovar_Newport_str._CVM_22462_plasmid_pCFSAN000934_03	NZ_CP009568.1	3367	3605	76
Run33A5_S5.NODE_10_length_155395_cov_22.758	Typhimurium	IncFIA / IncHI1A / IncHI1B	Yes	45.94	Salmonella_enterica_subsp._enterica_serovar_Saintpaul_strain_SGB23_plasmid_pSGB23	NZ_CP023167.1	155395	254041	92
Run33A5_S5.NODE_28_length_13210_cov_23.2071	Typhimurium	absent	Yes	55.17	Salmonella_enterica_subsp._enterica_serovar_Typhimurium_strain_81741_plasmid_unnamed1	NZ_CP019443.1	13210	233802	99
Run33A5_S5.NODE_32_length_4742_cov_249.73	Typhimurium	putative_Col440I	Yes	48.86	Escherichia_coli_strain_M15_plasmid_C	NZ_CP010216.1	4742	6039	37
Run33A6_S6.NODE_15_length_100914_cov_18.9643	Typhimurium	IncFII	Yes	52.99	Salmonella_enterica_subsp._enterica_serovar_Typhimurium_str._SARA13_plasmid_pSARA13	NZ_CP017729.1	100914	93826	88
Run33A6_S6.NODE_23_length_47956_cov_13.617	Typhimurium	absent	Yes	51.26	Salmonella_enterica_subsp._enterica_serovar_Typhimurium_str._USDA-ARS-USMARC-1896_plasmid_pSTY1-1896	NZ_CP014978.1	47956	147296	100
Run33A6_S6.NODE_25_length_45443_cov_13.2711	Typhimurium	IncA/C2	No	50.96	Salmonella_enterica_subsp._enterica_serovar_Heidelberg_plasmid_pSH111_166	NC_019121.1	45443	165791	100
Run33A6_S6.NODE_37_length_6696_cov_13.5307	Typhimurium	absent	Yes	60.14	Escherichia_coli_strain_AR_0085_plasmid_unnamed2	NZ_CP029743.1	6696	104555	99
Run33A6_S6.NODE_39_length_5690_cov_19.0606	Typhimurium	IncFIB	No	47.87	Salmonella_enterica_subsp._enterica_serovar_Typhimurium_str._L-3553_plasmid_pST3553_DNA	NZ_AP014566.1	5690	132611	100
Run33A7_S7.NODE_20_length_4763_cov_116.713	Schwarzengrund	putative_Col440I	Yes	52.76	Salmonella_enterica_subsp._enterica_serovar_Heidelberg_strain_09-036813-1A_plasmid_p09-036813-1A_4	NZ_CP016528.1	4763	4096	84
Run33A8_S8.NODE_15_length_115351_cov_15.2226	Mbandaka	IncHI2A / IncHI2	No	43.15	Escherichia_coli_strain_KSC207_plasmid_unnamed	NZ_CP019559.1	115351	277790	99
Run33A8_S8.NODE_20_length_79211_cov_14.8018	Mbandaka	absent	Yes	46.01	Escherichia_coli_strain_KSC207_plasmid_unnamed	NZ_CP019559.1	79211	277790	86
Run33A8_S8.NODE_32_length_4404_cov_146.674	Mbandaka	putative_Col440I	Yes	52.52	Salmonella_enterica_subsp._enterica_serovar_Heidelberg_strain_SA01AB09084001_plasmid_pSA01AB09084001_4	NZ_CP016532.1	4404	4245	76
Run33A9_S9.NODE_16_length_65238_cov_26.0122	Muenster	IncI2	Yes	42.45	Salmonella_enterica_subsp._enterica_serovar_Heidelberg_plasmid_pSH146_65	NC_019115.1	65238	65030	100
Run33A9_S9.NODE_23_length_4428_cov_230.899	Muenster	Col156	No	49.28	Escherichia_coli_plasmid_pChi7122-4	NC_019038.1	4428	4300	100
Run33B11_S23.NODE_14_length_87804_cov_9.22627	Mbandaka	IncY	No	47.57	Salmonella_enterica_strain_SA20030575_plasmid_pSA20030575.2	NZ_CP030183.1	87804	94179	76
Run33B12_S24.NODE_27_length_4722_cov_108.791	Derby	putative_ColRNAI	Yes	50.72	Salmonella_enterica_subsp._enterica_serovar_Newport_plasmid_pSN11/00Kan	NC_014003.1	4722	5698	85
Run33B12_S24.NODE_28_length_4704_cov_133.293	Derby	putative_Col440I	Yes	48.98	Salmonella_choleraesuis_79500_plasmid_pSFD10	NC_003079.1	4704	4091	62
Run33B2_S14.NODE_24_length_35116_cov_20.7128	London	IncI1	No	49.90	Salmonella_enterica_strain_SA20025921_plasmid_pSA20025921.2	NZ_CP030216.1	35116	104420	99
Run33B2_S14.NODE_25_length_26772_cov_20.9868	London	absent	Yes	50.26	Escherichia_coli_strain_O78-789_plasmid_pAPEC-O78-2	NZ_CP010317.1	26772	106397	95
Run33B2_S14.NODE_27_length_17737_cov_21.632	London	absent	Yes	46.15	Salmonella_enterica_subsp._enterica_serovar_Typhimurium_plasmid_pSTM709_DNA	NC_023915.1	17737	99184	95
Run33B2_S14.NODE_29_length_6751_cov_21.409	London	absent	Yes	50.39	Escherichia_coli_strain_ICBEC72H_plasmid_pICBEC72Hctx	NZ_KX443694.1	6751	92070	64
Run33B5_S17.NODE_13_length_48657_cov_31.1376	Hadar	IncFII / putative_IncFII	No	44.28	Salmonella_enterica_subsp._enterica_serovar_Cerro_str._CFSAN001588_plasmid_pCFSAN001588_001	NZ_CP012834.1	48657	53952	100
Run33B5_S17.NODE_25_length_2223_cov_429.727	Hadar	ColpVC	No	55.56	Salmonella_enterica_subsp._enterica_serovar_Heidelberg_strain_N13-01290_plasmid_pN13-01290_2	NZ_CP012932.1	2223	2096	100
Run33B7_S19.NODE_35_length_4220_cov_138.263	Give	putative_Col8282	No	49.88	Escherichia_coli_strain_Ecol_732_plasmid_pEC732_4	NZ_CP015142.1	4220	4072	100
Run33B8_S20.NODE_30_length_56833_cov_16.386	Apapa	absent	Yes	51.11	Salmonella_enterica_subsp._enterica_strain_SA20064858_plasmid_pSA20064858.1	NZ_CP030003.1	56833	119613	100
Run33B8_S20.NODE_51_length_4043_cov_195.243	Apapa	putative_ColRNAI	Yes	43.75	Escherichia_coli_plasmid_p9705	NC_008444.1	4043	3172	43
Run33B8_S20.NODE_53_length_3409_cov_234.616	Apapa	putative_ColRNAI	No	46.55	Klebsiella_pneumoniae_2kI_plasmid_pKPN2	NC_005018.1	3409	4196	46
Run33B9_S21.NODE_20_length_74684_cov_22.9022	Rubislaw	putative_IncB/O/K/Z	Yes	50.72	Salmonella_enterica_subsp._enterica_serovar_Gaminara_strain_CFSAN070644_plasmid_pCFSAN024441_02	NZ_CP024167.1	74684	92392	14
Run33B9_S21.NODE_23_length_41404_cov_13.0518	Rubislaw	absent	Yes	49.55	Escherichia_coli_strain_MDR_56_plasmid_unnamed1	NZ_CP019904.1	41404	108340	54
Run33B9_S21.NODE_32_length_5428_cov_150.581	Rubislaw	Col156	No	46.83	Escherichia_coli_strain_M19_plasmid_D	NZ_CP010225.1	5428	11321	95
Run33B9_S21.NODE_40_length_1839_cov_336.937	Rubislaw	ColpVC	No	56.33	Salmonella_enterica_subsp._enterica_serovar_Heidelberg_strain_SH14-009_plasmid_pSH14-009_2	NZ_CP016582.1	1839	2094	10
Run33B9_S21.NODE_41_length_1768_cov_598.168	Rubislaw	ColpVC	No	55.60	Escherichia_coli_VR50_plasmid_pVR50H	NZ_CP011142.1	1768	1783	52
Run33F1_S61.NODE_14_length_91768_cov_18.4559	Typhimurium	IncFIB / IncFII	Yes	53.10	Salmonella_enterica_subsp._enterica_serovar_Typhimurium_isolate_STMU2UK_genome_assembly	NZ_LT855377.1	91768	93862	100
Run33F1_S61.NODE_16_length_90099_cov_19.6497	Typhimurium	absent	Yes	52.40	Salmonella_enterica_subsp._enterica_serovar_Heidelberg_plasmid_pSH111_166	NC_019121.1	90099	165791	99
Run33F1_S61.NODE_22_length_52950_cov_19.7861	Typhimurium	IncA/C2	No	51.86	Salmonella_enterica_subsp._enterica_serovar_Newport_str._CVM_21550_plasmid_pCVM21550	NZ_CP009564.1	52950	120340	100
Run33F10_S70.NODE_41_length_1756_cov_2.91958	Typhimurium	absent	Yes	48.29	Salmonella_enterica_subsp._enterica_serovar_Typhimurium_G8430_plasmid_pU302S	NC_006815.1	1756	3208	100
Run33F10_S70.NODE_44_length_1468_cov_2.17375	Typhimurium	putative_ColRNAI	No	50.75	Salmonella_enterica_subsp._enterica_strain_SA972816_plasmid_p3K	NZ_CP007488.1	1468	3208	99
Run33F11_S71.NODE_17_length_90108_cov_22.8598	Typhimurium	IncFII	Yes	52.95	Salmonella_enterica_subsp._enterica_strain_FDAARGOS_320_plasmid_unnamed2	NZ_CP027413.1	90108	93832	87
Run33F11_S71.NODE_26_length_35309_cov_103.047	Typhimurium	absent	Yes	50.96	Salmonella_enterica_subsp._enterica_serovar_Typhimurium_str._USDA-ARS-USMARC-1896_plasmid_pSTY1-1896	NZ_CP014978.1	35309	147296	100
Run33F11_S71.NODE_28_length_32821_cov_108.255	Typhimurium	IncA/C2	No	50.88	Salmonella_enterica_subsp._enterica_strain_SA972816_plasmid_p972816_sequence	NZ_CP007487.1	32821	53648	95
Run33F11_S71.NODE_41_length_6696_cov_99.4171	Typhimurium	absent	Yes	60.13	Escherichia_coli_strain_AR_0085_plasmid_unnamed2	NZ_CP029743.1	6696	104555	99
Run33F11_S71.NODE_44_length_5693_cov_23.4488	Typhimurium	IncFIB	No	47.88	Salmonella_enterica_subsp._enterica_serovar_Typhimurium_str._L-3553_plasmid_pST3553_DNA	NZ_AP014566.1	5693	132611	100
Run33F2_S62.NODE_15_length_91918_cov_13.1656	Typhimurium	IncFIB / IncFII	Yes	53.11	Salmonella_enterica_subsp._enterica_serovar_Typhimurium_str._CDC_2009K-1640_plasmid_pSTY1-2009K-1640	NZ_CP014976.1	91918	94019	100
Run33F2_S62.NODE_42_length_3335_cov_372.326	Typhimurium	putative_ColRNAI	Yes	49.09	Salmonella_enterica_subsp._enterica_strain_SA972816_plasmid_p3K	NZ_CP007488.1	3335	3208	99
Run33F3_S63.NODE_15_length_94137_cov_21.0268	Typhimurium	IncFIB / IncFII	Yes	53.13	Salmonella_enterica_subsp._enterica_serovar_Typhimurium_str._USDA-ARS-USMARC-1808_plasmid_pSTY1-1808	NZ_CP014970.1	94137	94014	100
Run33F3_S63.NODE_41_length_3335_cov_540.439	Typhimurium	putative_ColRNAI	Yes	49.72	Salmonella_enterica_subsp._enterica_serovar_Typhimurium_G8430_plasmid_pU302S	NC_006815.1	3335	3208	100
Run33F4_S64.NODE_23_length_41539_cov_25.5872	Typhimurium	IncFII	Yes	54.50	Salmonella_enterica_subsp._enterica_serovar_Typhimurium_strain_AR_0031_plasmid_unitig_1_pilon	NZ_CP026701.1	41539	93832	99
Run33F4_S64.NODE_36_length_5694_cov_27.5416	Typhimurium	IncFIB	No	47.89	Salmonella_enterica_subsp._enterica_serovar_Typhimurium_str._L-3553_plasmid_pST3553_DNA	NZ_AP014566.1	5694	132611	100
Run33F5_S65.NODE_14_length_94124_cov_26.9485	Typhimurium	IncFIB / IncFII	Yes	53.09	Salmonella_enterica_subsp._enterica_serovar_Typhimurium_strain_AR_0031_plasmid_unitig_1_pilon	NZ_CP026701.1	94124	93832	99
Run33F5_S65.NODE_21_length_52950_cov_28.0689	Typhimurium	IncA/C2	No	51.86	Salmonella_enterica_subsp._enterica_serovar_Newport_str._CVM_21550_plasmid_pCVM21550	NZ_CP009564.1	52950	120340	100
Run33F5_S65.NODE_29_length_21547_cov_27.6042	Typhimurium	absent	Yes	55.84	Salmonella_enterica_subsp._enterica_serovar_Corvallis_strain_12-01738_plasmid_pSE12-01738-2	NZ_CP027679.1	21547	177190	99
Run33F6_S66.NODE_15_length_91768_cov_17.1783	Typhimurium	IncFIB / IncFII	Yes	53.10	Salmonella_enterica_subsp._enterica_serovar_Typhimurium_isolate_STMU2UK_genome_assembly	NZ_LT855377.1	91768	93862	100
Run33F7_S67.NODE_18_length_63972_cov_39.3716	Typhimurium	IncFIB / IncFII	Yes	53.17	Salmonella_enterica_subsp._enterica_serovar_Typhimurium_strain_AR_0031_plasmid_unitig_1_pilon	NZ_CP026701.1	63972	93832	99
Run33F7_S67.NODE_22_length_42949_cov_43.3724	Typhimurium	IncA/C2	No	50.87	Salmonella_enterica_subsp._enterica_serovar_Newport_str._CVM_21550_plasmid_pCVM21550	NZ_CP009564.1	42949	120340	100
Run33F7_S67.NODE_30_length_16537_cov_41.4218	Typhimurium	absent	Yes	57.04	Salmonella_enterica_subsp._enterica_serovar_Corvallis_strain_12-01738_plasmid_pSE12-01738-2	NZ_CP027679.1	16537	177190	99
Run33F8_S68.NODE_15_length_94052_cov_16.1548	Typhimurium	IncFIB / IncFII	Yes	53.11	Salmonella_enterica_strain_DA34827_plasmid_pDA34827-94	NZ_CP029594.1	94052	94034	99
Run33F9_S69.NODE_15_length_94072_cov_15.7982	Typhimurium	IncFIB / IncFII	Yes	53.13	Salmonella_enterica_strain_DA34827_plasmid_pDA34827-94	NZ_CP029594.1	94072	94034	99
Run33G10_S82.NODE_15_length_89617_cov_20.3533	Typhimurium	IncI1	Yes	49.98	Salmonella_enterica_subsp._enterica_serovar_Typhimurium_plasmid_pSal8934a	NC_019111.1	89617	91369	82
Run33G12_S84.NODE_23_length_54901_cov_21.7361	Typhimurium	absent	Yes	51.98	Salmonella_enterica_subsp._enterica_serovar_Newport_str._CVM_22462_plasmid_pCVM22462	NZ_CP009566.1	54901	94725	99
Run33G12_S84.NODE_29_length_31913_cov_18.9028	Typhimurium	IncFII	Yes	54.73	Salmonella_enterica_subsp._enterica_strain_FDAARGOS_320_plasmid_unnamed2	NZ_CP027413.1	31913	93832	99
Run33G12_S84.NODE_30_length_31526_cov_12.7554	Typhimurium	absent	Yes	54.76	Salmonella_enterica_strain_SA20025921_plasmid_pSA20025921.1	NZ_CP030215.1	31526	152311	99
Run33G12_S84.NODE_32_length_26184_cov_13.8071	Typhimurium	IncA/C2	No	50.86	Escherichia_coli_strain_AMSCJX02_plasmid_pAMSC1	NZ_CP031106.1	26184	131411	100
Run33G12_S84.NODE_37_length_20380_cov_21.9405	Typhimurium	IncI1	Yes	47.54	Salmonella_enterica_subsp._enterica_serovar_Newport_str._CVM_22462_plasmid_pCVM22462	NZ_CP009566.1	20380	94725	100
Run33G2_S74.NODE_20_length_81619_cov_17.9344	Typhimurium	absent	Yes	52.67	Salmonella_enterica_subsp._enterica_serovar_Typhimurium_plasmid_pSal8934b	NC_019109.1	81619	133216	99
Run33G2_S74.NODE_31_length_25048_cov_15.4335	Typhimurium	absent	Yes	55.23	Salmonella_enterica_subsp._enterica_serovar_Newport_strain_CFSAN003890_plasmid_pCFSAN003890	NZ_CP016013.1	25048	130039	99
Run33G2_S74.NODE_43_length_7155_cov_15.4135	Typhimurium	IncFII	No	56.10	Salmonella_enterica_subsp._enterica_strain_FDAARGOS_320_plasmid_unnamed2	NZ_CP027413.1	7155	93832	96
Run33G2_S74.NODE_44_length_6668_cov_19.3733	Typhimurium	IncA/C2	No	49.88	Salmonella_enterica_subsp._enterica_serovar_Newport_strain_CFSAN003890_plasmid_pCFSAN003890	NZ_CP016013.1	6668	130039	96
Run33G2_S74.NODE_47_length_5694_cov_15.6952	Typhimurium	IncFIB	No	47.89	Salmonella_enterica_subsp._enterica_serovar_Typhimurium_str._L-3553_plasmid_pST3553_DNA	NZ_AP014566.1	5694	132611	100
Run33G3_S75.NODE_15_length_93852_cov_14.1122	Typhimurium	IncFIB / IncFII	Yes	53.11	Salmonella_enterica_subsp._enterica_serovar_Typhimurium_strain_FDAARGOS_321_plasmid_unnamed1	NZ_CP022071.1	93852	93862	99
Run33G4_S76.NODE_13_length_111337_cov_29.921	Typhimurium	IncI1	Yes	52.33	Salmonella_enterica_subsp._enterica_serovar_Heidelberg_strain_SA01AB09084001_plasmid_pSA01AB09084001_92	NZ_CP016533.1	111337	91980	72
Run33G4_S76.NODE_15_length_91731_cov_14.3489	Typhimurium	IncFIB / IncFII	Yes	53.11	Salmonella_enterica_subsp._enterica_serovar_Typhimurium_strain_NC983_plasmid	NZ_CP015158.1	91731	93829	100
Run33G5_S77.NODE_17_length_90108_cov_21.7702	Typhimurium	IncFII	Yes	52.96	Salmonella_enterica_subsp._enterica_strain_FDAARGOS_320_plasmid_unnamed2	NZ_CP027413.1	90108	93832	87
Run33G5_S77.NODE_24_length_45850_cov_13.1611	Typhimurium	IncA/C2	No	51.15	Salmonella_enterica_subsp._enterica_strain_SA972816_plasmid_p972816_sequence	NZ_CP007487.1	45850	53648	96
Run33G5_S77.NODE_29_length_32773_cov_14.1173	Typhimurium	absent	Yes	53.12	Salmonella_enterica_strain_SA20025921_plasmid_pSA20025921.1	NZ_CP030215.1	32773	152311	97
Run33G5_S77.NODE_45_length_6168_cov_12.043	Typhimurium	absent	Yes	60.52	Escherichia_coli_strain_AR_0085_plasmid_unnamed2	NZ_CP029743.1	6168	104555	100
Run33G5_S77.NODE_47_length_5693_cov_23.6101	Typhimurium	IncFIB	No	47.88	Salmonella_enterica_subsp._enterica_serovar_Typhimurium_str._L-3553_plasmid_pST3553_DNA	NZ_AP014566.1	5693	132611	100
Run33G7_S79.NODE_15_length_91930_cov_21.4591	Typhimurium	IncFIB / IncFII	Yes	53.12	Salmonella_enterica_strain_DA34833_plasmid_pDA34833-94	NZ_CP029596.1	91930	94001	100
Run33G8_S80.NODE_16_length_91969_cov_16.0822	Typhimurium	IncFIB / IncFII	Yes	53.12	Salmonella_enterica_subsp._enterica_strain_16A242_plasmid_unnamed1	NZ_CP020923.1	91969	116677	99
Run33G8_S80.NODE_35_length_3315_cov_341.924	Typhimurium	putative_ColRNAI	No	47.72	Raoultella_ornithinolytica_strain_FDAARGOS_431_plasmid_unnamed_map_unlocalized	NZ_CP023887.1	3315	3724	57
Run33H1_S85.NODE_41_length_4324_cov_126.758	Typhimurium	putative_Col440II	Yes	55.97	Enterobacter_cloacae_complex_sp._35734_plasmid_p35734-8.452kb	NZ_CP012164.1	4324	8452	76
Run33H1_S85.NODE_42_length_3498_cov_197.53	Typhimurium	absent	Yes	55.17	Salmonella_enterica_subsp._enterica_serovar_Anatum_strain_GT-01_plasmid_PDM03	NZ_CP013223.1	3498	3371	100
Run33H11_S95.NODE_18_length_85343_cov_21.6166	Typhimurium	IncI1	Yes	50.35	Salmonella_enterica_subsp._enterica_serovar_Heidelberg_strain_12-4374_plasmid_p12-4374_96	NZ_CP012929.1	85343	96042	85
Run33H11_S95.NODE_36_length_8332_cov_126.645	Typhimurium	putative_ColRNAI	Yes	49.81	Salmonella_enterica_subsp._enterica_serovar_Heidelberg_strain_CE-R2-11-0435_plasmid_pCE-R2-11-0435_6	NZ_CP016519.1	8332	6647	79
Run33H11_S95.NODE_37_length_5604_cov_164.096	Typhimurium	putative_ColRNAI	Yes	47.36	Escherichia_coli_JJ1887_plasmid_pJJ1887-3	NZ_CP014319.1	5604	5631	100
Run33H11_S95.NODE_39_length_5063_cov_214.66	Typhimurium	putative_ColRNAI	Yes	48.09	Escherichia_coli_SE11_plasmid_pSE11-4_DNA	NC_011407.1	5063	6929	59
Run33H2_S86.NODE_14_length_93959_cov_14.4592	Typhimurium	IncFIB / IncFII	Yes	53.09	Salmonella_enterica_subsp._enterica_serovar_Typhimurium_strain_PIR00538_plasmid_pPIR00538	NZ_CP025556.1	93959	93832	99
Run33H5_S89.NODE_15_length_99128_cov_17.3395	Typhimurium	IncI1	Yes	49.93	Salmonella_enterica_subsp._enterica_serovar_Heidelberg_strain_N13-01290_plasmid_pN13-01290_98	NZ_CP012936.1	99128	98999	99
Run33H5_S89.NODE_16_length_91786_cov_12.4844	Typhimurium	IncFIB / IncFII	Yes	53.10	Salmonella_enterica_subsp._enterica_serovar_Typhimurium_isolate_STMU2UK_genome_assembly	NZ_LT855377.1	91786	93862	100
Run33H6_S90.NODE_15_length_94570_cov_19.8348	Typhimurium	IncI1	Yes	50.04	Escherichia_coli_strain_ESBL-12_plasmid_pESBL-12	NC_024977.1	94570	96463	68
Run33H6_S90.NODE_16_length_91762_cov_11.9019	Typhimurium	IncFIB / IncFII	Yes	53.10	Salmonella_enterica_subsp._enterica_serovar_Typhimurium_strain_13-931_plasmid_pSLT931	NZ_CP016390.1	91762	93855	99
Run34C10_S34.NODE_21_length_77523_cov_10.6892	Rubislaw	absent	Yes	49.36	Escherichia_coli_strain_MDR_56_plasmid_unnamed1	NZ_CP019904.1	77523	108340	29
Run34C10_S34.NODE_42_length_2033_cov_682.361	Rubislaw	ColpVC	No	55.88	Escherichia_coli_VR50_plasmid_pVR50H	NZ_CP011142.1	2033	1783	55
Run34C11_S35.NODE_10_length_100841_cov_16.7129	Give	IncI1	Yes	50.65	Escherichia_coli_plasmid_pND11_107	NC_019043.1	100841	107138	99
Run34C12_S36.NODE_26_length_35667_cov_23.401	Typhimurium	IncFII	Yes	53.60	Salmonella_enterica_subsp._enterica_serovar_Enteritidis_strain_92-0392_plasmid_pSE92-0392	NZ_CP018658.1	35667	94039	99
Run34C12_S36.NODE_35_length_21240_cov_23.4406	Typhimurium	IncFIB	No	51.68	Salmonella_enterica_subsp._enterica_serovar_Typhimurium_isolate_STMU2UK_genome_assembly	NZ_LT855377.1	21240	93862	99
Run34C12_S36.NODE_47_length_3335_cov_430.795	Typhimurium	putative_ColRNAI	Yes	49.33	Salmonella_enterica_subsp._enterica_serovar_Typhimurium_G8430_plasmid_pU302S	NC_006815.1	3335	3208	100
Run34C2_S26.NODE_19_length_2033_cov_2.00997	Thompson	ColpVC	No	56.27	Escherichia_coli_VR50_plasmid_pVR50H	NZ_CP011142.1	2033	1783	58
Run34C4_S28.NODE_16_length_97071_cov_23.0586	Litchfield	IncI1	Yes	49.87	Salmonella_enterica_subsp._enterica_strain_FDAARGOS_320_plasmid_unnamed1	NZ_CP027415.1	97071	113066	85
Run34C5_S29.NODE_15_length_91810_cov_12.1955	Typhimurium	IncFIB / IncFII	Yes	53.13	Salmonella_enterica_subsp._enterica_serovar_Typhimurium_strain_NC983_plasmid	NZ_CP015158.1	91810	93829	99
Run34C6_S30.NODE_14_length_103343_cov_20.9575	Bredeney	IncI1	Yes	50.83	Salmonella_enterica_subsp._enterica_serovar_Heidelberg_plasmid_pSH1148_107	NC_019123.1	103343	106833	90
Run34C6_S30.NODE_21_length_53003_cov_14.9626	Bredeney	IncA/C2	No	51.86	Salmonella_enterica_subsp._enterica_serovar_Newport_str._CVM_21550_plasmid_pCVM21550	NZ_CP009564.1	53003	120340	100
Run34C6_S30.NODE_24_length_37174_cov_19.6789	Bredeney	IncI2	No	43.27	Escherichia_coli_strain_MRSN346355_plasmid_pMRSN346355_65.5	NZ_CP018124.1	37174	65539	99
Run34C6_S30.NODE_27_length_29720_cov_15.4346	Bredeney	absent	Yes	52.22	Salmonella_enterica_strain_SA20025921_plasmid_pSA20025921.1	NZ_CP030215.1	29720	152311	100
Run34C6_S30.NODE_34_length_4908_cov_121.28	Bredeney	putative_Col440II	Yes	52.69	Enterobacter_cloacae_complex_sp._35734_plasmid_p35734-8.452kb	NZ_CP012164.1	4908	8452	100
Run34C6_S30.NODE_35_length_4130_cov_182.798	Bredeney	absent	Yes	53.24	Escherichia_coli_strain_Ecol_867_plasmid_pEC867_KPC	NZ_CP018981.1	4130	14029	100
Run34C6_S30.NODE_36_length_3335_cov_203.271	Bredeney	putative_Col440I	Yes	56.22	Enterobacter_hormaechei_strain_CAV1176_plasmid_pCAV1176-3223	NZ_CP011658.1	3335	3223	99
Run34C6_S30.NODE_39_length_2638_cov_146.671	Bredeney	putative_Col440I	No	52.12	Enterobacter_hormaechei_subsp._oharae_strain_34978_plasmid_p34978-2.725kb	NZ_CP012166.1	2638	2725	100
Run34D1_S37.NODE_17_length_4910_cov_131.207	Thompson	putative_Col440II	Yes	52.73	Enterobacter_cloacae_complex_sp._35734_plasmid_p35734-8.452kb	NZ_CP012164.1	4910	8452	100
Run34D1_S37.NODE_20_length_3350_cov_270.423	Thompson	putative_Col440I	Yes	56.72	Enterobacter_hormaechei_strain_CAV1176_plasmid_pCAV1176-3223	NZ_CP011658.1	3350	3223	100
Run34D12_S48.NODE_27_length_2223_cov_457.008	Saintpaul	ColpVC	No	55.87	Escherichia_coli_strain_APEC_O2-211_plasmid_pAPEC-O2-211C	NZ_CP030793.1	2223	2096	100
Run34D4_S40.NODE_18_length_91834_cov_20.3944	Heidelberg	IncI1	Yes	50.33	Salmonella_enterica_subsp._enterica_serovar_Heidelberg_str._SL476_plasmid_pSL476_91	NC_011081.1	91834	91374	99
Run34D4_S40.NODE_33_length_3350_cov_263.643	Heidelberg	putative_Col440I	Yes	55.73	Salmonella_enterica_subsp._enterica_serovar_Typhimurium_str._CDC_2010K-1587_strain_USDA-ARS-USMARC-1908_plasmid_pSTY4-2010K-1587	NZ_CP016867.1	3350	3223	100
Run34D6_S42.NODE_16_length_7060_cov_195.837	Hadar	putative_ColRNAI	Yes	44.16	Escherichia_coli_plasmid_pHUSEC41-4	NC_018996.1	7060	5153	26
Run34D6_S42.NODE_22_length_2110_cov_374.7	Hadar	ColpVC	No	56.92	Salmonella_enterica_subsp._enterica_serovar_Enteritidis_plasmid_pB	NC_005002.1	2110	1983	100
Run34D9_S45.NODE_10_length_111138_cov_27.2519	Manhattan	IncI1	Yes	49.77	Escherichia_coli_strain_CV839-06_plasmid_pCV839-06-p1	NZ_CP025751.1	111138	110160	62
Run34D9_S45.NODE_16_length_11016_cov_186.054	Manhattan	IncQ1	Yes	61.54	Salmonella_enterica_subsp._enterica_serovar_Manhattan_strain_SA20084699_plasmid_unnamed1	NZ_CP022498.1	11016	31173	100
Run34E10_S58.NODE_21_length_67854_cov_21.3627	Paratyphi_B_var._Java_monophasic	IncFII / putative_IncFII	No	45.65	Salmonella_sp._96A-29192_plasmid_p96A29192-65	NC_019343.1	67854	67727	100
Run34E10_S58.NODE_51_length_2115_cov_3.00755	Paratyphi_B_var._Java_monophasic	ColpVC	No	55.46	Salmonella_enterica_subsp._enterica_serovar_Heidelberg_strain_N13-01290_plasmid_pN13-01290_2	NZ_CP012932.1	2115	2096	100
Run34E11_S59.NODE_15_length_84295_cov_24.7806	Agona	absent	Yes	50.59	Salmonella_enterica_subsp._enterica_strain_SA20064858_plasmid_pSA20064858.1	NZ_CP030003.1	84295	119613	99
Run34E11_S59.NODE_26_length_26994_cov_26.1969	Agona	IncI1	Yes	46.47	Salmonella_enterica_subsp._enterica_serovar_Saintpaul_strain_CFSAN004174_plasmid_pCFSAN004174	NZ_CP019207.1	26994	81410	83
Run34E2_S50.NODE_13_length_2222_cov_305.021	Blockley	ColpVC	No	55.27	Salmonella_enterica_subsp._enterica_serovar_Enteritidis_strain_S1744_plasmid_pJ	NC_021927.1	2222	2096	100
Run34E4_S52.NODE_15_length_97824_cov_17.8435	Infantis	IncI1	Yes	50.14	Salmonella_enterica_subsp._enterica_serovar_Heidelberg_strain_N13-01290_plasmid_pN13-01290_98	NZ_CP012936.1	97824	98999	99
Run34E5_S53.NODE_15_length_86958_cov_16.0286	London	putative_IncFIC	Yes	51.64	Escherichia_coli_0127:H6_E2348/69_plasmid_pMAR2	NC_011603.1	86958	97978	45
Run34E5_S53.NODE_21_length_8716_cov_15.9715	London	IncFIB	No	49.85	Escherichia_coli_strain_AR_0119_plasmid_unitig_2	NZ_CP021536.1	8716	244955	53
Run34E6_S54.NODE_13_length_2610_cov_286.355	Blockley	putative_Col440I	No	43.72	Escherichia_coli_PCN061_plasmid_PCN061p3	NZ_CP006639.1	2610	6222	39
Run34E8_S56.NODE_11_length_99544_cov_29.3491	Albany	IncI1	Yes	52.73	Salmonella_enterica_subsp._enterica_serovar_Ouakam_strain_GNT-01_plasmid_pDM01	NZ_CP012039.1	99544	109715	99
Run34E8_S56.NODE_17_length_10753_cov_28.257	Albany	absent	Yes	45.50	Escherichia_coli_strain_1223_plasmid_p87	NZ_CP023385.1	10753	87770	98
Run34E8_S56.NODE_18_length_5590_cov_111.054	Albany	putative_Col156	No	47.53	Escherichia_coli_strain_M19_plasmid_D	NZ_CP010225.1	5590	11321	83
Run34F11_S71.NODE_17_length_37824_cov_32.2378	Heidelberg	IncX1	Yes	41.22	Salmonella_enterica_subsp._enterica_serovar_Heidelberg_strain_AMR588-04-00437_plasmid_pAMR588-04-00437_37	NZ_CP016578.1	37824	37697	100
Run34F11_S71.NODE_20_length_6774_cov_106.386	Heidelberg	putative_ColRNAI	Yes	48.60	Escherichia_coli_strain_Ecol_276_plasmid_pEC276_KPC	NZ_CP018949.1	6774	16559	100
Run34F11_S71.NODE_23_length_3501_cov_171.993	Heidelberg	absent	Yes	54.81	Salmonella_enterica_subsp._enterica_serovar_Anatum_strain_GT-01_plasmid_PDM03	NZ_CP013223.1	3501	3371	99
Run34F12_S72.NODE_18_length_60708_cov_18.2258	Cerro	IncI1	Yes	49.79	Salmonella_enterica_subsp._enterica_serovar_Cerro_str._CFSAN001588_plasmid_pCFSAN001588_002	NZ_CP012835.1	60708	62884	87
Run34F12_S72.NODE_30_length_3750_cov_715.672	Cerro	putative_ColRNAI	Yes	55.41	Salmonella_enterica_subsp._enterica_serovar_Newport_plasmid_pSN11/00Kan	NC_014003.1	3750	5698	99
Run34F12_S72.NODE_32_length_2223_cov_542.23	Cerro	ColpVC	No	55.96	Escherichia_coli_strain_APEC_O2-211_plasmid_pAPEC-O2-211C	NZ_CP030793.1	2223	2096	100
Run34F4_S64.NODE_14_length_94152_cov_20.6863	Typhimurium	IncFIB / IncFII	Yes	53.13	Salmonella_enterica_subsp._enterica_strain_16A242_plasmid_unnamed1	NZ_CP020923.1	94152	116677	100
Run34F4_S64.NODE_42_length_3335_cov_595.602	Typhimurium	putative_ColRNAI	Yes	49.18	Salmonella_enterica_subsp._enterica_serovar_Typhimurium_G8430_plasmid_pU302S	NC_006815.1	3335	3208	100
Run34F7_S67.NODE_21_length_4223_cov_277.579	Havana	putative_Col440I	Yes	55.20	Enterobacter_hormaechei_strain_AR432_plasmid_unnamed2	NZ_CP029125.1	4223	4096	100
Run34G1_S73.NODE_19_length_60708_cov_16.1344	Cerro	IncI1	Yes	49.79	Salmonella_enterica_subsp._enterica_serovar_Cerro_str._CFSAN001588_plasmid_pCFSAN001588_002	NZ_CP012835.1	60708	62884	87
Run34G1_S73.NODE_31_length_3750_cov_700.787	Cerro	putative_ColRNAI	Yes	55.09	Salmonella_enterica_subsp._enterica_serovar_Newport_plasmid_pSN11/00Kan	NC_014003.1	3750	5698	99
Run34G1_S73.NODE_33_length_2223_cov_543.086	Cerro	ColpVC	No	55.60	Salmonella_enterica_subsp._enterica_serovar_Heidelberg_strain_N13-01290_plasmid_pN13-01290_2	NZ_CP012932.1	2223	2096	100
Run34G10_S82.NODE_19_length_21136_cov_15.7501	Schwarzengrund	absent	Yes	43.67	Serratia_marcescens_plasmid_R478	NC_005211.1	21136	274762	100
Run34G10_S82.NODE_27_length_1658_cov_1.19791	Schwarzengrund	putative_Col156	No	52.59	Klebsiella_pneumoniae_subsp._pneumoniae_HS11286_plasmid_pKPHS4	NC_016840.1	1658	3751	100
Run34G10_S82.NODE_7_length_237006_cov_14.8306	Schwarzengrund	IncHI2A / IncHI2	No	45.85	Escherichia_coli_strain_KSC207_plasmid_unnamed	NZ_CP019559.1	237006	277790	99
Run34G11_S83.NODE_13_length_57476_cov_14.0568	Enteritidis	IncFIB / IncFII	No	51.81	Salmonella_enterica_subsp._enterica_serovar_Enteritidis_strain_SJTUF10984_plasmid_pSJTUF10984	NZ_CP015527.1	57476	59371	100
Run34G12_S84.NODE_20_length_3392_cov_247.026	Thompson	putative_ColRNAI	Yes	47.08	Escherichia_coli_strain_FDAARGOS_448_plasmid_unnamed4	NZ_CP023958.1	3392	3264	100
Run34G2_S74.NODE_19_length_36706_cov_29.1384	Berta	putative_IncX1	Yes	41.15	Salmonella_enterica_subsp._enterica_serovar_Enteritidis_strain_FORC_075_plasmid_pFORC75_2	NZ_CP023476.1	36706	34661	89
Run34G2_S74.NODE_25_length_3878_cov_217.733	Berta	putative_Col156	No	52.17	Salmonella_enterica_subsp._enterica_serovar_Enteritidis_str._RM2968_plasmid_pRM2968-3	NZ_CP028154.1	3878	6230	92
Run34G3_S75.NODE_22_length_73595_cov_18.7104	Kentucky	IncI1	Yes	49.85	Klebsiella_pneumoniae_strain_NUHL30457_plasmid_p1	NZ_CP026587.1	73595	215697	34
Run34G3_S75.NODE_31_length_6968_cov_31.0032	Kentucky	IncX1	Yes	43.84	Salmonella_enterica_subsp._enterica_serovar_Kentucky_str._SA20030505_plasmid_unnamed2	NZ_CP022502.1	6968	66760	100
Run34G3_S75.NODE_32_length_6035_cov_19.3595	Kentucky	absent	Yes	49.91	Escherichia_coli_FAP1_plasmid_unnamed_2_sequence	NZ_CP009580.1	6035	129463	98
Run34G4_S76.NODE_12_length_62406_cov_35.672	Berta	IncFII / putative_IncFII	No	45.29	Salmonella_enterica_subsp._enterica_strain_SA20141895_plasmid_pSA20141895.1	NZ_CP030006.1	62406	67730	100
Run34G5_S77.NODE_14_length_91750_cov_12.0893	I_4;[5];12:i:-	IncFIB / IncFII	Yes	53.10	Salmonella_enterica_subsp._enterica_serovar_Typhimurium_str._DT2_plasmid_pSLT	NZ_LN999012.1	91750	93844	100
Run34G7_S79.NODE_24_length_3977_cov_139.452	Rissen	putative_Col440I	Yes	55.14	Enterobacter_hormaechei_subsp._xiangfangensis_strain_Pb204_plasmid_pPb204002	NZ_CP030009.1	3977	4096	100
Run34G7_S79.NODE_25_length_3899_cov_191.651	Rissen	absent	Yes	53.01	Escherichia_coli_strain_Ecol_867_plasmid_pEC867_KPC	NZ_CP018981.1	3899	14029	100
Run34G8_S80.NODE_13_length_5042_cov_135.48	Muenchen	putative_Col440I	No	43.51	Klebsiella_pneumoniae_strain_INF125-sc-2279943_plasmid_unnamed2	NZ_CP031797.1	5042	4269	36
Run34G8_S80.NODE_14_length_4720_cov_174.008	Muenchen	putative_ColRNAI	Yes	50.13	Salmonella_enterica_subsp._enterica_serovar_Newport_plasmid_pSN11/00Kan	NC_014003.1	4720	5698	83
Run34G9_S81.NODE_18_length_4223_cov_215.606	Alachua	putative_Col440I	Yes	55.39	Salmonella_enterica_strain_SA20041605_plasmid_pSA20041605.2	NZ_CP030227.1	4223	4096	100
Run34G9_S81.NODE_19_length_2392_cov_119.502	Alachua	putative_Col440I	No	51.84	Salmonella_enterica_strain_SA20104250_plasmid_pSA20104250.3	NZ_CP030193.1	2392	2264	100
Run37A1_S1.NODE_15_length_113336_cov_29.9646	Mbandaka	IncFIB	No	50.54	Enterobacter_cloacae_strain_G6809_plasmid_pG6809-1	NC_032102.1	113336	108462	64
Run37A1_S1.NODE_17_length_91309_cov_11.5234	Mbandaka	p0111	No	48.06	Salmonella_enterica_subsp._enterica_serovar_Pomona_str._ATCC_10729_plasmid_pATCC10729_02	NZ_CP019188.1	91309	95279	92
Run37A1_S1.NODE_34_length_1376_cov_1.2522	Mbandaka	ColpVC	No	55.31	Escherichia_coli_VR50_plasmid_pVR50H	NZ_CP011142.1	1376	1783	38
Run37A10_S10.NODE_27_length_40790_cov_29.8774	IIIb_61:k:1;5;7	IncX1	Yes	40.79	Salmonella_enterica_subsp._enterica_serovar_Heidelberg_strain_AMR588-04-00437_plasmid_pAMR588-04-00437_37	NZ_CP016578.1	40790	37697	56
Run37A10_S10.NODE_41_length_2223_cov_2.52719	IIIb_61:k:1;5;7	ColpVC	No	54.88	Salmonella_enterica_subsp._enterica_serovar_Heidelberg_strain_N13-01290_plasmid_pN13-01290_2	NZ_CP012932.1	2223	2096	100
Run37A2_S2.NODE_14_length_59882_cov_30.8575	Kiambu	absent	Yes	51.62	Salmonella_enterica_subsp._enterica_serovar_Derby_plasmid_pSD107	NC_019137.1	59882	107637	99
Run37A2_S2.NODE_16_length_51856_cov_28.3303	Kiambu	IncFII	Yes	50.93	Escherichia_coli_SMS-3-5_plasmid_pSMS35_130	NC_010488.1	51856	130440	67
Run37A2_S2.NODE_17_length_47450_cov_30.0048	Kiambu	IncI1	Yes	52.97	Salmonella_enterica_subsp._enterica_serovar_Ouakam_strain_GNT-01_plasmid_pDM01	NZ_CP012039.1	47450	109715	99
Run37A2_S2.NODE_23_length_2223_cov_335.901	Kiambu	ColpVC	No	55.29	Salmonella_enterica_subsp._enterica_serovar_Heidelberg_strain_N13-01290_plasmid_pN13-01290_2	NZ_CP012932.1	2223	2096	100
Run37A4_S4.NODE_15_length_103347_cov_33.1136	Give	absent	Yes	50.87	Salmonella_enterica_strain_SA20075157_plasmid_pSA20075157.1	NZ_CP030218.1	103347	97234	52
Run37A4_S4.NODE_23_length_26971_cov_33.1689	Give	putative_IncB/O/K/Z	Yes	48.26	Salmonella_enterica_subsp._enterica_serovar_Gaminara_str._SA20063285_plasmid_pIncI1.1	NZ_CP030289.1	26971	117908	65
Run37A4_S4.NODE_29_length_5944_cov_176.276	Give	putative_ColRNAI	Yes	47.53	Salmonella_enterica_subsp._enterica_serovar_Typhi_plasmid_pSTd4_probable_RNA_I_modulator_protein_(rom)	NC_025026.1	5944	5569	57
Run37A4_S4.NODE_30_length_5428_cov_224.865	Give	Col156	No	47.25	Escherichia_coli_strain_M15_plasmid_E	NZ_CP010218.1	5428	5312	99
Run37A4_S4.NODE_42_length_1546_cov_350.737	Give	ColpVC	No	56.34	Escherichia_coli_strain_APEC_O2-211_plasmid_pAPEC-O2-211B	NZ_CP030792.1	1546	4231	3
Run37A4_S4.NODE_43_length_1474_cov_600.821	Give	ColpVC	No	55.63	Escherichia_coli_VR50_plasmid_pVR50H	NZ_CP011142.1	1474	1783	47
Run37A5_S5.NODE_14_length_93428_cov_21.5085	Kedougou	IncI1	Yes	49.84	Shigella_sonnei_plasmid_P9_DNA	NC_002122.1	93428	93399	80
Run37A6_S6.NODE_12_length_57475_cov_12.4307	Enteritidis	IncFIB / IncFII	No	51.80	Salmonella_enterica_subsp._enterica_serovar_Enteritidis_strain_SJTUF10978_plasmid_pSJTUF10978	NZ_CP015525.1	57475	59372	100
Run37A7_S7.NODE_15_length_60115_cov_29.3526	Virchow	putative_IncFII	Yes	52.44	Salmonella_enterica_subsp._enterica_strain_BAA-1586_plasmid_pSalMiami	NZ_CP023469.1	60115	94044	44
Run37B10_S22.NODE_27_length_4367_cov_3.0441	Derby	putative_Col440I	No	46.51	Escherichia_coli_strain_Ecol_881_plasmid_pEC881_6	NZ_CP019023.1	4367	3256	68
Run37B10_S22.NODE_29_length_3957_cov_368.965	Derby	putative_Col440I	No	52.92	Salmonella_enterica_subsp._enterica_serovar_Typhimurium_strain_BL10_plasmid_p3.8k	NZ_CP025336.1	3957	3830	100
Run37B10_S22.NODE_30_length_3681_cov_386.136	Derby	putative_ColRNAI	Yes	45.29	Salmonella_enterica_subsp._enterica_strain_SA972816_plasmid_p3K	NZ_CP007488.1	3681	3208	56
Run37B10_S22.NODE_34_length_2229_cov_3.33032	Derby	ColpVC	No	56.08	Escherichia_coli_strain_APEC_O2-211_plasmid_pAPEC-O2-211C	NZ_CP030793.1	2229	2096	100
Run37B11_S23.NODE_22_length_36316_cov_32.6871	Rubislaw	IncX1	Yes	41.21	Salmonella_enterica_subsp._enterica_serovar_Dublin_plasmid_pOU1114	NC_010421.1	36316	34595	80
Run37B11_S23.NODE_23_length_34279_cov_23.0393	Rubislaw	absent	Yes	51.10	Salmonella_enterica_subsp._enterica_serovar_Gaminara_strain_CFSAN070644_plasmid_pCFSAN024441_02	NZ_CP024167.1	34279	92392	30
Run37B11_S23.NODE_27_length_21873_cov_47.909	Rubislaw	IncFII	No	48.95	Serratia_marcescens_strain_UMH7_plasmid_unnamed5	NZ_CP018922.1	21873	21738	100
Run37B11_S23.NODE_34_length_5428_cov_109.44	Rubislaw	Col156	No	47.35	Escherichia_coli_strain_M11_plasmid_F	NZ_CP010212.1	5428	5282	99
Run37B11_S23.NODE_41_length_2108_cov_222.574	Rubislaw	ColpVC	No	56.40	Salmonella_enterica_subsp._enterica_serovar_Heidelberg_strain_SH14-009_plasmid_pSH14-009_2	NZ_CP016582.1	2108	2094	34
Run37B12_S24.NODE_23_length_6034_cov_130.447	Derby	absent	Yes	50.96	Escherichia_coli_ETEC_H10407_p58_plasmid	NC_017723.1	6034	5800	41
Run37B2_S14.NODE_24_length_3383_cov_400.638	Kottbus	putative_Col440I	No	46.76	Escherichia_coli_strain_Ecol_881_plasmid_pEC881_6	NZ_CP019023.1	3383	3256	100
Run37B2_S14.NODE_25_length_3074_cov_288.778	Kottbus	putative_ColRNAI	No	45.93	Escherichia_coli_plasmid_pHUSEC41-3	NC_018997.1	3074	7930	32
Run37B2_S14.NODE_27_length_2223_cov_496.46	Kottbus	ColpVC	No	55.92	Escherichia_coli_strain_APEC_O2-211_plasmid_pAPEC-O2-211C	NZ_CP030793.1	2223	2096	100
Run37B3_S15.NODE_19_length_63568_cov_26.3912	Hartford	IncFII / putative_IncFII	No	45.48	Salmonella_enterica_subsp._enterica_strain_SA20141895_plasmid_pSA20141895.1	NZ_CP030006.1	63568	67730	100
Run37B4_S16.NODE_21_length_2519_cov_396.02	Stanley	putative_Col440I	No	48.03	Escherichia_coli_strain_AMA1167_plasmid_pAMA1167-3	NZ_CP024802.1	2519	2336	98
Run37B6_S18.NODE_21_length_57882_cov_33.2355	Newport	IncFII / putative_IncFII	No	45.19	Salmonella_enterica_subsp._enterica_strain_SA20141895_plasmid_pSA20141895.1	NZ_CP030006.1	57882	67730	100
Run37B7_S19.NODE_37_length_4545_cov_302.839	Typhimurium	putative_Col440I	Yes	53.07	Escherichia_coli_PCN061_plasmid_PCN061p2	NZ_CP006638.1	4545	5754	77
Run37B7_S19.NODE_39_length_3260_cov_270.153	Typhimurium	putative_Col440I	Yes	45.77	Escherichia_coli_strain_CCUG_70745_plasmid_pEco70745_3	NZ_CP023261.1	3260	3735	43
Run37B8_S20.NODE_22_length_4031_cov_128.808	Hadar	Col156	No	51.15	Salmonella_enterica_subsp._enterica_serovar_Heidelberg_strain_N13-01290_plasmid_pN13-01290_3-3	NZ_CP012935.1	4031	3905	100
Run37B8_S20.NODE_23_length_2223_cov_538.184	Hadar	ColpVC	No	55.96	Escherichia_coli_strain_APEC_O2-211_plasmid_pAPEC-O2-211C	NZ_CP030793.1	2223	2096	100
Run37B9_S21.NODE_12_length_125627_cov_25.6251	Derby	IncI1	Yes	49.72	Escherichia_coli_strain_O78-789_plasmid_pAPEC-O78-2	NZ_CP010317.1	125627	106397	58
Run37B9_S21.NODE_27_length_3957_cov_313.479	Derby	putative_Col440I	No	53.17	Salmonella_enterica_subsp._enterica_serovar_Typhimurium_strain_BL10_plasmid_p3.8k	NZ_CP025336.1	3957	3830	100
Run37B9_S21.NODE_29_length_3681_cov_328.453	Derby	putative_ColRNAI	Yes	45.59	Salmonella_enterica_subsp._enterica_strain_SA972816_plasmid_p3K	NZ_CP007488.1	3681	3208	56
Run37C10_S34.NODE_14_length_91744_cov_14.0901	I_4;[5];12:i:-	IncFIB / IncFII	Yes	53.10	Salmonella_enterica_subsp._enterica_serovar_Typhimurium_strain_VNP20009_plasmid_pSLT_VNP20009	NZ_CP008745.1	91744	93833	100
Run37C10_S34.NODE_41_length_2058_cov_1.16632	I_4;[5];12:i:-	putative_Col156	No	51.99	Salmonella_enterica_subsp._enterica_serovar_Enteritidis_str._RM2968_plasmid_pRM2968-3	NZ_CP028154.1	2058	6230	96
Run37C12_S36.NODE_15_length_94081_cov_16.335	Typhimurium	IncFIB / IncFII	Yes	53.11	Salmonella_enterica_subsp._enterica_serovar_Typhimurium_strain_CFSAN018746_plasmid_pGMI14-001	NZ_CP028200.1	94081	93933	99
Run37C2_S26.NODE_49_length_1598_cov_1.35418	IIIb_48:z10:e;n;x;z15	absent	Yes	61.08	Escherichia_coli_strain_Ecol_867_plasmid_pEC867_KPC	NZ_CP018981.1	1598	14029	100
Run37C3_S27.NODE_16_length_4145_cov_198.243	Rissen	absent	Yes	52.69	Escherichia_coli_strain_Ecol_867_plasmid_pEC867_KPC	NZ_CP018981.1	4145	14029	100
Run37C6_S30.NODE_24_length_4066_cov_166.996	London	putative_ColRNAI	Yes	43.75	Salmonella_enterica_subsp._enterica_serovar_Typhimurium_plasmid_pSe-Kan	NC_015570.1	4066	7132	66
Run37C6_S30.NODE_25_length_4031_cov_153.472	London	Col156	No	50.93	Salmonella_enterica_subsp._enterica_serovar_Typhimurium_strain_13-931_plasmid_p931-3904	NZ_CP016386.1	4031	3904	100
Run37C6_S30.NODE_26_length_3314_cov_4.0684	London	putative_Col440I	No	47.44	Klebsiella_pneumoniae_genome_assembly_MS6671.v1	NZ_LN824137.1	3314	4715	61
Run37C6_S30.NODE_27_length_3013_cov_180.922	London	absent	Yes	54.36	Escherichia_coli_O55:H7_str._RM12579_plasmid_p12579_3	NC_017654.1	3013	12068	89
Run37C6_S30.NODE_28_length_2522_cov_314.733	London	putative_Col(MP18)	No	53.57	Salmonella_enterica_strain_SA20051528_plasmid_pSA20051528.2	NZ_CP030213.1	2522	2519	16
Run37C6_S30.NODE_29_length_2391_cov_100.169	London	putative_Col440I	No	51.15	Salmonella_enterica_strain_SA20104250_plasmid_pSA20104250.3	NZ_CP030193.1	2391	2264	100
Run37C6_S30.NODE_31_length_2325_cov_137.95	London	putative_ColRNAI	No	36.99	Salmonella_enteritidis_plasmid_pC	NC_003457.1	2325	5269	12
Run37C6_S30.NODE_32_length_2223_cov_346.463	London	ColpVC	No	55.96	Salmonella_enterica_subsp._enterica_serovar_Heidelberg_strain_N13-01290_plasmid_pN13-01290_2	NZ_CP012932.1	2223	2096	100
Run37C7_S31.NODE_15_length_91881_cov_19.0753	Typhimurium	IncFIB / IncFII	Yes	53.12	Salmonella_enterica_subsp._enterica_strain_SA972816_plasmid_pSTM	NZ_CP007489.1	91881	93965	100
Run37C7_S31.NODE_43_length_4321_cov_13.7688	Typhimurium	putative_ColRNAI	Yes	48.09	Escherichia_coli_plasmid_pHUSEC41-3	NC_018997.1	4321	7930	68
Run37C7_S31.NODE_44_length_3295_cov_2.79937	Typhimurium	ColpVC	No	54.87	Salmonella_enterica_subsp._enterica_serovar_Heidelberg_strain_N13-01290_plasmid_pN13-01290_2	NZ_CP012932.1	3295	2096	55
Run37C7_S31.NODE_45_length_3182_cov_379.484	Typhimurium	putative_Col440I	No	47.39	Escherichia_coli_plasmid_pColG	NC_010904.1	3182	4715	50
Run37C8_S32.NODE_13_length_100602_cov_14.0712	Albany	IncI1	Yes	49.89	Salmonella_enterica_strain_FDAARGOS_312_plasmid_unnamed4	NZ_CP022064.1	100602	109170	99
Run37C8_S32.NODE_23_length_2497_cov_391.381	Albany	putative_ColpVC	No	54.27	Salmonella_enterica_subsp._enterica_serovar_Heidelberg_strain_AMR588-04-00437_plasmid_pAMR588-04-00437_2	NZ_CP016577.1	2497	2246	52
Run37C8_S32.NODE_27_length_1330_cov_2.18204	Albany	putative_ColRNAI	No	54.44	Klebsiella_pneumoniae_genome_assembly_MS6671.v1	NZ_LN824137.1	1330	4715	99
Run37C9_S33.NODE_11_length_99460_cov_13.1605	Albany	IncI1	Yes	49.91	Salmonella_enterica_strain_FDAARGOS_312_plasmid_unnamed4	NZ_CP022064.1	99460	109170	99
Run37C9_S33.NODE_15_length_33953_cov_21.5395	Albany	IncX4	Yes	41.60	Escherichia_coli_strain_51008369SK1_plasmid_p51008369SK1_C	NZ_CP029976.1	33953	33826	100
Run37C9_S33.NODE_20_length_5590_cov_114.63	Albany	putative_Col156	No	47.26	Escherichia_coli_strain_M10_plasmid_B	NZ_CP010202.1	5590	5066	86
Run37C9_S33.NODE_22_length_2497_cov_5.7692	Albany	putative_ColpVC	No	53.98	Salmonella_enterica_subsp._enterica_serovar_Heidelberg_strain_AMR588-04-00437_plasmid_pAMR588-04-00437_2	NZ_CP016577.1	2497	2246	69
Run37D2_S38.NODE_12_length_93163_cov_16.6436	Heidelberg	IncI1	Yes	49.40	Salmonella_enterica_subsp._enterica_serovar_Heidelberg_strain_SA02DT10168701_plasmid_pSA02DT10168701_99	NZ_CP012923.1	93163	99011	98
Run37D2_S38.NODE_16_length_37824_cov_29.719	Heidelberg	IncX1	Yes	41.19	Salmonella_enterica_subsp._enterica_serovar_Heidelberg_strain_AMR588-04-00435_plasmid_pAMR588-04-00435_37	NZ_CP016575.1	37824	37697	100
Run37D2_S38.NODE_22_length_3498_cov_185.007	Heidelberg	absent	Yes	55.09	Salmonella_enterica_subsp._enterica_serovar_Anatum_strain_GT-38_plasmid_PDM05	NZ_CP013225.1	3498	3371	100
Run37D2_S38.NODE_23_length_2223_cov_357.76	Heidelberg	ColpVC	No	55.20	Salmonella_enterica_subsp._enterica_serovar_Heidelberg_strain_SA02DT09004001_plasmid_pSA02DT09004001_2	NZ_CP016523.1	2223	2096	99
Run37D9_S45.NODE_15_length_58894_cov_39.762	Newport	IncFII / putative_IncFII	No	45.10	Salmonella_enterica_subsp._enterica_strain_SA20141895_plasmid_pSA20141895.1	NZ_CP030006.1	58894	67730	100
Run37H10_S94.NODE_18_length_2804_cov_172.669	Reading	absent	Yes	45.58	Salmonella_enterica_subsp._enterica_strain_YU39_plasmid_pYU39_2.7	NZ_CP011435.1	2804	2677	100
Run37H10_S94.NODE_20_length_2223_cov_277.868	Reading	ColpVC	No	56.10	Escherichia_coli_strain_APEC_O2-211_plasmid_pAPEC-O2-211C	NZ_CP030793.1	2223	2096	100
Run37H3_S87.NODE_15_length_90460_cov_14.3767	Cerro	IncI1	Yes	48.70	Salmonella_enterica_subsp._enterica_serovar_Cerro_str._CFSAN001588_plasmid_pCFSAN001588_002	NZ_CP012835.1	90460	62884	60
Run37H3_S87.NODE_27_length_7034_cov_112.845	Cerro	putative_Col440I	Yes	46.23	Escherichia_coli_plasmid_pEC159	NC_019982.1	7034	6292	24
Run37H3_S87.NODE_32_length_3750_cov_476.613	Cerro	putative_ColRNAI	Yes	54.99	Escherichia_coli_isolate_Co6114_plasmid_pC06114_6	NZ_CP016040.1	3750	4634	100
Run37H3_S87.NODE_33_length_2448_cov_371.007	Cerro	Col156	No	54.08	Salmonella_enteritidis_plasmid_pP	NC_003455.1	2448	4301	47
Run37H3_S87.NODE_34_length_2223_cov_377.617	Cerro	ColpVC	No	55.96	Salmonella_enterica_subsp._enterica_serovar_Heidelberg_strain_N13-01290_plasmid_pN13-01290_2	NZ_CP012932.1	2223	2096	100
Run37H4_S88.NODE_26_length_2445_cov_206.98	Ohio	putative_Col440I	No	47.44	Rhodopseudomonas_palustris_plasmid_pRPSZY	NC_013548.1	2445	2306	99
Run37H5_S89.NODE_15_length_91750_cov_11.8175	I_4;[5];12:i:-	IncFIB / IncFII	Yes	53.10	Salmonella_enterica_subsp._enterica_serovar_Typhimurium_strain_SO3_plasmid_pSO3_STV	NZ_CP014537.1	91750	93844	100
Run37H5_S89.NODE_37_length_4721_cov_223.782	I_4;[5];12:i:-	putative_Col(MG828) / putative_Col(MP18)	No	47.72	Escherichia_coli_strain_AR_0369_plasmid_unnamed5	NZ_CP027139.1	4721	1197	6
Run37H5_S89.NODE_39_length_3498_cov_145.27	I_4;[5];12:i:-	absent	Yes	55.49	Salmonella_enterica_subsp._enterica_serovar_Heidelberg_strain_N13-01290_plasmid_pN13-01290_3-2	NZ_CP012934.1	3498	3372	100
Run37H7_S91.NODE_12_length_129668_cov_10.5003	Rissen	IncHI2A / IncHI2	No	44.30	Salmonella_enterica_subsp._enterica_serovar_Heidelberg_strain_N13-01290_plasmid_pN13-01290_23	NZ_CP012931.1	129668	236176	99
Run37H7_S91.NODE_13_length_98481_cov_13.106	Rissen	IncI1	Yes	50.03	Salmonella_enterica_subsp._enterica_serovar_Heidelberg_strain_N13-01290_plasmid_pN13-01290_98	NZ_CP012936.1	98481	98999	99
Run37H7_S91.NODE_14_length_96715_cov_10.334	Rissen	absent	Yes	45.87	Serratia_marcescens_plasmid_R478	NC_005211.1	96715	274762	90
Run37H7_S91.NODE_25_length_4145_cov_141.074	Rissen	absent	Yes	53.51	Escherichia_coli_strain_Ecol_867_plasmid_pEC867_KPC	NZ_CP018981.1	4145	14029	100
Run37H9_S93.NODE_15_length_82011_cov_12.2683	Stanleyville	IncFII / putative_IncFIB	Yes	49.27	Salmonella_enterica_subsp._enterica_serovar_Pomona_str._ATCC_10729_plasmid_pATCC10729_01	NZ_CP019187.1	82011	100629	26
Run38D10_S46.NODE_20_length_5281_cov_306.313	Alachua	putative_Col440I	Yes	45.37	Salmonella_enterica_subsp._enterica_strain_SA20064858_plasmid_pSA20064858.1	NZ_CP030003.1	5281	119613	33
Run38D10_S46.NODE_22_length_4223_cov_196.69	Alachua	putative_Col440I	Yes	55.62	Salmonella_enterica_strain_SA20104250_plasmid_pSA20104250.2	NZ_CP030192.1	4223	4096	100
Run38D10_S46.NODE_23_length_2392_cov_109.558	Alachua	putative_Col440I	No	51.76	Salmonella_enterica_strain_SA20104250_plasmid_pSA20104250.3	NZ_CP030193.1	2392	2264	100
Run38D11_S47.NODE_17_length_4720_cov_180.068	Blockley	putative_ColRNAI	Yes	50.64	Salmonella_enterica_subsp._enterica_strain_SA20011914_plasmid_pSA20011914.1	NZ_CP029993.1	4720	4593	100
Run38D3_S39.NODE_15_length_72019_cov_17.2011	Kentucky	IncI1	Yes	48.51	Salmonella_enterica_subsp._enterica_serovar_Heidelberg_strain_AMR588-04-00320_plasmid_pAMR588-04-00320_99	NZ_CP016572.1	72019	98999	100
Run38D3_S39.NODE_21_length_24960_cov_17.4582	Kentucky	absent	Yes	53.87	Escherichia_coli_strain_AR_0374_plasmid_unnamed2	NZ_CP027127.1	24960	98987	99
Run38D3_S39.NODE_23_length_6857_cov_28.4835	Kentucky	IncX1	Yes	43.72	Salmonella_enterica_subsp._enterica_serovar_Kentucky_str._SA20030505_plasmid_unnamed2	NZ_CP022502.1	6857	66760	100
Run38D4_S40.NODE_15_length_96516_cov_15.1162	Infantis	IncI1	Yes	49.88	Escherichia_coli_strain_MRSN346355_plasmid_pMRSN346355_120.3	NZ_CP018122.1	96516	120326	85
Run38D5_S41.NODE_10_length_85281_cov_27.2022	Braenderup	IncFII	Yes	51.82	Escherichia_coli_strain_ExPEC_XM_plasmid_unnamed	NZ_CP025329.1	85281	286854	97
Run38D5_S41.NODE_20_length_5200_cov_157.889	Braenderup	absent	Yes	40.25	Salmonella_enterica_subsp._enterica_serovar_Enteritidis_strain_PIR00532_plasmid_p2PIR00532	NZ_CP025558.1	5200	30098	11
Run38E4_S52.NODE_10_length_100601_cov_13.9909	Anatum	IncI1	Yes	49.87	Salmonella_enterica_strain_FDAARGOS_312_plasmid_unnamed4	NZ_CP022064.1	100601	109170	99
Run38E4_S52.NODE_15_length_5758_cov_151.194	Anatum	putative_ColRNAI	Yes	47.72	Escherichia_coli_JJ1887_plasmid_pJJ1887-3	NZ_CP014319.1	5758	5631	100
Run38E4_S52.NODE_18_length_4201_cov_117.693	Anatum	putative_Col8282	No	49.92	Salmonella_enterica_subsp._enterica_serovar_Typhimurium_isolate_VNB151-sc-2315230_genome_assembly	NZ_LT795116.1	4201	4239	100
Run38E4_S52.NODE_20_length_2384_cov_335.782	Anatum	ColpVC	No	54.61	Salmonella_enterica_subsp._enterica_serovar_Heidelberg_strain_SH14-009_plasmid_pSH14-009_2	NZ_CP016582.1	2384	2094	57
Run38E5_S53.NODE_36_length_6035_cov_191.412	Cerro	absent	Yes	50.60	Escherichia_coli_ETEC_H10407_p58_plasmid	NC_017723.1	6035	5800	41
Run38E7_S55.NODE_12_length_152114_cov_13.8371	Reading	IncA/C2	Yes	52.49	Salmonella_enterica_strain_SA20025921_plasmid_pSA20025921.1	NZ_CP030215.1	152114	152311	99
Run38E9_S57.NODE_21_length_2110_cov_386.194	Hadar	ColpVC	No	57.16	Salmonella_enterica_subsp._enterica_serovar_Enteritidis_plasmid_pB	NC_005002.1	2110	1983	100
Run38F1_S61.NODE_20_length_67856_cov_26.242	Paratyphi_B_var._Java_monophasic	IncFII / putative_IncFII	No	45.65	Salmonella_sp._96A-29192_plasmid_p96A29192-65	NC_019343.1	67856	67727	100
Run38F10_S70.NODE_16_length_2223_cov_442.432	Reading	ColpVC	No	55.96	Escherichia_coli_strain_APEC_O2-211_plasmid_pAPEC-O2-211C	NZ_CP030793.1	2223	2096	100
Run38F11_S71.NODE_11_length_158496_cov_16.3661	Infantis	IncA/C2	Yes	52.97	Salmonella_enterica_strain_SA20025921_plasmid_pSA20025921.1	NZ_CP030215.1	158496	152311	92
Run38F2_S62.NODE_17_length_1851_cov_2.12297	Manhattan	ColpVC	No	55.11	Escherichia_coli_strain_APEC_O2-211_plasmid_pAPEC-O2-211C	NZ_CP030793.1	1851	2096	100
Run38F3_S63.NODE_18_length_67855_cov_32.6952	Paratyphi_B_var._Java_monophasic	IncFII / putative_IncFII	No	45.64	Salmonella_sp._96A-29192_plasmid_p96A29192-65	NC_019343.1	67855	67727	100
Run38F4_S64.NODE_18_length_63500_cov_33.3185	Hartford	IncFII / putative_IncFII	No	45.50	Salmonella_enterica_subsp._enterica_strain_SA20141895_plasmid_pSA20141895.1	NZ_CP030006.1	63500	67730	100
Run38F4_S64.NODE_32_length_2384_cov_554.206	Hartford	ColpVC	No	54.07	Salmonella_enterica_subsp._enterica_serovar_Heidelberg_strain_SH14-009_plasmid_pSH14-009_2	NZ_CP016582.1	2384	2094	67
Run38F5_S65.NODE_18_length_67855_cov_30.2227	Paratyphi_B_var._Java_monophasic	IncFII / putative_IncFII	No	45.65	Salmonella_sp._96A-29192_plasmid_p96A29192-65	NC_019343.1	67855	67727	100
Run38F8_S68.NODE_23_length_3880_cov_173.278	Schwarzengrund	putative_Col156	No	52.22	Klebsiella_pneumoniae_subsp._pneumoniae_HS11286_plasmid_pKPHS4	NC_016840.1	3880	3751	100
Run38F9_S69.NODE_17_length_93975_cov_7.23142	Hartford	IncY	No	47.98	Escherichia_coli_NCCP15648_plasmid_p15648-1	NZ_CP009051.1	93975	97258	77
Run38F9_S69.NODE_21_length_63499_cov_22.0242	Hartford	IncFII / putative_IncFII	No	45.50	Salmonella_enterica_subsp._enterica_strain_SA20141895_plasmid_pSA20141895.1	NZ_CP030006.1	63499	67730	100
Run38G10_S82.NODE_27_length_2693_cov_1.8901	Rubislaw	putative_Col440I	No	46.38	Salmonella_enterica_subsp._enterica_serovar_Typhimurium_plasmid_pCTXM5-637	NC_025190.1	2693	7438	32
Run38G10_S82.NODE_28_length_2223_cov_426.268	Rubislaw	ColpVC	No	55.29	Salmonella_enterica_subsp._enterica_serovar_Heidelberg_strain_SA02DT09004001_plasmid_pSA02DT09004001_2	NZ_CP016523.1	2223	2096	100
Run38G11_S83.NODE_33_length_5540_cov_145.202	Montevideo	putative_Col440II / putative_Col440I	Yes	52.11	Escherichia_coli_isolate_Co6114_plasmid_pC06114_5	NZ_CP016039.1	5540	5775	52
Run38G11_S83.NODE_36_length_4041_cov_202.736	Montevideo	absent	Yes	53.30	Escherichia_coli_strain_Ecol_867_plasmid_pEC867_KPC	NZ_CP018981.1	4041	14029	100
Run38G11_S83.NODE_37_length_3246_cov_198.031	Montevideo	putative_Col440I	Yes	56.35	Enterobacter_hormaechei_strain_CAV1176_plasmid_pCAV1176-3223	NZ_CP011658.1	3246	3223	99
Run38G11_S83.NODE_38_length_2392_cov_147.634	Montevideo	putative_Col440I	No	51.84	Salmonella_enterica_strain_SA20104250_plasmid_pSA20104250.3	NZ_CP030193.1	2392	2264	100
Run38G12_S84.NODE_26_length_2445_cov_115.384	Ohio	putative_Col440I	No	47.77	Salmonella_enterica_strain_SA20030575_plasmid_pSA20030575.3	NZ_CP030184.1	2445	2318	100
Run38G2_S74.NODE_11_length_85422_cov_30.0495	Braenderup	IncFII	Yes	51.82	Escherichia_coli_strain_ExPEC_XM_plasmid_unnamed	NZ_CP025329.1	85422	286854	97
Run38G2_S74.NODE_18_length_5200_cov_163.651	Braenderup	absent	Yes	39.69	Salmonella_enterica_subsp._enterica_serovar_Enteritidis_strain_PIR00532_plasmid_p2PIR00532	NZ_CP025558.1	5200	30098	11
Run38G2_S74.NODE_21_length_3727_cov_250.871	Braenderup	putative_Col440I	No	44.08	Salmonella_enterica_subsp._enterica_serovar_Typhimurium_plasmid_pCTXM5-637	NC_025190.1	3727	7438	23
Run38G2_S74.NODE_23_length_2223_cov_1.78053	Braenderup	ColpVC	No	55.33	Salmonella_enterica_subsp._enterica_serovar_Heidelberg_strain_SA02DT09004001_plasmid_pSA02DT09004001_2	NZ_CP016523.1	2223	2096	100
Run38G4_S76.NODE_13_length_117684_cov_14.5547	Rubislaw	putative_IncI1	Yes	50.72	Salmonella_enterica_subsp._enterica_serovar_Gaminara_str._SA20063285_plasmid_pIncI1.1	NZ_CP030289.1	117684	117908	99
Run38G5_S77.NODE_27_length_54100_cov_20.1721	Cerro	IncI1	Yes	48.80	Salmonella_enterica_subsp._enterica_serovar_Cerro_str._CFSAN001588_plasmid_pCFSAN001588_002	NZ_CP012835.1	54100	62884	100
Run38G5_S77.NODE_30_length_48763_cov_24.2727	Cerro	IncFII / putative_IncFII	No	44.33	Salmonella_enterica_subsp._enterica_serovar_Cerro_str._CFSAN001588_plasmid_pCFSAN001588_001	NZ_CP012834.1	48763	53952	99
Run38G5_S77.NODE_47_length_4014_cov_265.322	Cerro	putative_ColRNAI	No	44.77	Escherichia_coli_29k_plasmid_pECO29	NC_001537.1	4014	3895	70
Run38G5_S77.NODE_48_length_4009_cov_270.762	Cerro	putative_Col440I	No	51.81	Escherichia_coli_PCN061_plasmid_PCN061p3	NZ_CP006639.1	4009	6222	9
Run38G5_S77.NODE_49_length_2386_cov_251.116	Cerro	putative_Col440I	No	51.89	Salmonella_enterica_strain_SA20104250_plasmid_pSA20104250.3	NZ_CP030193.1	2386	2264	100
Run38G6_S78.NODE_18_length_4223_cov_192.333	Alachua	putative_Col440I	Yes	55.67	Enterobacter_hormaechei_subsp._xiangfangensis_strain_Pb204_plasmid_pPb204002	NZ_CP030009.1	4223	4096	100
Run38G6_S78.NODE_19_length_2392_cov_105.975	Alachua	putative_Col440I	No	52.09	Escherichia_coli_strain_Ecol_AZ155_plasmid_pECAZ155_3	NZ_CP019003.1	2392	12602	69
Run38G7_S79.NODE_16_length_2223_cov_431.37	Reading	ColpVC	No	55.42	Salmonella_enterica_subsp._enterica_serovar_Heidelberg_strain_N13-01290_plasmid_pN13-01290_2	NZ_CP012932.1	2223	2096	100
Run38H11_S95.NODE_24_length_5447_cov_37.4923	Oranienburg	putative_Col440II	Yes	52.62	Klebsiella_oxytoca_strain_CAV1335_plasmid_pCAV1335-5410	NZ_CP011613.1	5447	5410	87
Run38H3_S87.NODE_15_length_100386_cov_15.3244	I_4;[5];12:i:-	IncI1	Yes	49.83	Salmonella_enterica_strain_FDAARGOS_312_plasmid_unnamed4	NZ_CP022064.1	100386	109170	99
Run38H3_S87.NODE_16_length_91750_cov_13.8108	I_4;[5];12:i:-	IncFIB / IncFII	Yes	53.10	Salmonella_enterica_subsp._enterica_serovar_Typhimurium_strain_SO3_plasmid_pSO3_STV	NZ_CP014537.1	91750	93844	100
Run38H9_S93.NODE_14_length_21693_cov_20.9196	Liverpool	IncR	No	49.73	Escherichia_coli_strain_ECONIH5_plasmid_pECO-a7e8	NZ_CP026203.1	21693	35036	71
Run38H9_S93.NODE_7_length_146810_cov_16.8896	Liverpool	IncHI2A / IncHI2	No	45.38	Escherichia_coli_strain_KSC207_plasmid_unnamed	NZ_CP019559.1	146810	277790	99
Run38H9_S93.NODE_9_length_88140_cov_16.4262	Liverpool	absent	Yes	45.84	Escherichia_coli_strain_KSC207_plasmid_unnamed	NZ_CP019559.1	88140	277790	99
Run39-A11_S81.NODE_26_length_6364_cov_71.4436	Senftenberg	absent	Yes	50.28	Salmonella_enterica_subsp._enterica_serovar_Heidelberg_strain_SA01AB09084001_plasmid_pSA01AB09084001_4	NZ_CP016532.1	6364	4245	29
Run39-A11_S81.NODE_29_length_5548_cov_38.3453	Senftenberg	putative_Col440II / putative_Col440I	Yes	51.93	Escherichia_coli_isolate_Co6114_plasmid_pC06114_5	NZ_CP016039.1	5548	5775	52
Run39-A11_S81.NODE_31_length_4223_cov_43.7837	Senftenberg	putative_Col440I	Yes	55.70	Salmonella_enterica_strain_SA20104250_plasmid_pSA20104250.2	NZ_CP030192.1	4223	4096	100
Run39-A11_S81.NODE_32_length_3786_cov_53.7896	Senftenberg	putative_Col440I	No	43.19	Klebsiella_pneumoniae_plasmid_pJHCMW1	NC_003486.1	3786	11354	20
Run39-A12_S89.NODE_15_length_89187_cov_9.88943	Give	putative_IncFIB / putative_IncFII	Yes	50.63	Salmonella_enterica_subsp._enterica_serovar_Give_strain_CFSAN024229_plasmid_pCFSAN024229	NZ_CP019175.1	89187	94727	99
Run39-A12_S89.NODE_17_length_58274_cov_16.1375	Give	IncL/M	Yes	51.72	Klebsiella_pneumoniae_strain_KPNIH48_plasmid_pKPC-edb7	NZ_CP026395.1	58274	80642	99
Run39-A12_S89.NODE_20_length_30613_cov_5.39248	Give	repA	No	44.08	Klebsiella_pneumoniae_strain_AR_0129_plasmid_tig00000003	NZ_CP021716.1	30613	43500	87
Run39-A12_S89.NODE_26_length_3039_cov_69.7473	Give	Col440I	No	46.17	Shigella_flexneri_strain_HN006_plasmid_pSFyv	NC_021922.1	3039	6852	33
Run39-A3_S17.NODE_17_length_6034_cov_109.148	Montevideo	absent	Yes	50.89	Escherichia_coli_ETEC_H10407_p58_plasmid	NC_017723.1	6034	5800	50
Run39-A3_S17.NODE_20_length_4041_cov_105.612	Montevideo	absent	Yes	53.30	Escherichia_coli_strain_Ecol_867_plasmid_pEC867_KPC	NZ_CP018981.1	4041	14029	100
Run39-A3_S17.NODE_21_length_3246_cov_115.338	Montevideo	putative_Col440I	Yes	56.35	Enterobacter_hormaechei_strain_CAV1176_plasmid_pCAV1176-3223	NZ_CP011658.1	3246	3223	99
Run39-A3_S17.NODE_22_length_2392_cov_77.1457	Montevideo	putative_Col440I	No	51.88	Salmonella_enterica_strain_SA20104250_plasmid_pSA20104250.3	NZ_CP030193.1	2392	2264	100
Run39-A6_S41.NODE_16_length_44195_cov_8.72002	Newport	IncA/C2	No	51.01	Salmonella_enterica_subsp._enterica_serovar_Newport_str._CVM_N1543_plasmid_pCVMN1543	NZ_CP009570.1	44195	118585	100
Run39-A6_S41.NODE_17_length_38287_cov_8.19979	Newport	absent	Yes	54.12	Salmonella_enterica_subsp._enterica_serovar_Typhimurium_str._USDA-ARS-USMARC-1896_plasmid_pSTY1-1896	NZ_CP014978.1	38287	147296	99
Run39-A6_S41.NODE_28_length_5063_cov_114.624	Newport	putative_Col440I / putative_Col(MG828)	No	43.95	Escherichia_coli_plasmid_pKST23	NC_019075.1	5063	2779	53
Run39-A6_S41.NODE_31_length_3732_cov_168.267	Newport	putative_Col440I	No	42.50	Salmonella_enterica_subsp._enterica_serovar_Newport_str._CVM_22462_plasmid_pCFSAN000934_03	NZ_CP009568.1	3732	3605	100
Run39-A8_S57.NODE_14_length_87791_cov_11.0135	Give	putative_IncFIB / putative_IncFII	Yes	50.80	Salmonella_enterica_subsp._enterica_serovar_Give_strain_CFSAN024229_plasmid_pCFSAN024229	NZ_CP019175.1	87791	94727	100
Run39-A8_S57.NODE_19_length_30613_cov_8.48478	Give	repA	No	44.07	Klebsiella_pneumoniae_strain_AR_0129_plasmid_tig00000003	NZ_CP021716.1	30613	43500	87
Run39-A8_S57.NODE_26_length_3039_cov_96.4571	Give	Col440I	No	46.56	Klebsiella_pneumoniae_plasmid_pJHCMW1	NC_003486.1	3039	11354	43
Run39-A9_S65.NODE_23_length_4223_cov_127.292	Montevideo	putative_Col440I	Yes	55.46	Salmonella_enterica_subsp._enterica_serovar_Heidelberg_strain_09-036813-1A_plasmid_p09-036813-1A_4	NZ_CP016528.1	4223	4096	100
Run39-B10_S74.NODE_15_length_57745_cov_19.5427	Newport	IncI2	Yes	42.53	Escherichia_coli_strain_51008369SK1_plasmid_p51008369SK1_D	NZ_CP029977.1	57745	61284	90
Run39-B11_S82.NODE_15_length_4720_cov_172.525	Manhattan	putative_ColRNAI	Yes	49.94	Salmonella_enterica_subsp._enterica_serovar_Newport_plasmid_pSN11/00Kan	NC_014003.1	4720	5698	83
Run39-B2_S10.NODE_16_length_91746_cov_16.5005	I_4;[5];12:i:-	IncFIB / IncFII	Yes	53.12	Salmonella_enterica_subsp._enterica_serovar_Typhimurium_str._U288_plasmid_pSTU288-1	NC_021155.1	91746	148711	92
Run39-B3_S18.NODE_10_length_98886_cov_10.6129	Oranienburg	putative_IncB/O/K/Z	Yes	48.35	Salmonella_enterica_strain_SA20075157_plasmid_pSA20075157.1	NZ_CP030218.1	98886	97234	70
Run39-B4_S26.NODE_10_length_98886_cov_12.9594	Oranienburg	putative_IncB/O/K/Z	Yes	48.34	Salmonella_enterica_strain_SA20075157_plasmid_pSA20075157.1	NZ_CP030218.1	98886	97234	70
Run39-B5_S34.NODE_24_length_2391_cov_152.241	Worthington	putative_Col440I	No	51.23	Salmonella_enterica_strain_SA20104250_plasmid_pSA20104250.3	NZ_CP030193.1	2391	2264	100
Run39-B6_S42.NODE_15_length_37824_cov_20.3828	Heidelberg	IncX1	Yes	41.16	Salmonella_enterica_subsp._enterica_serovar_Heidelberg_strain_AMR588-04-00435_plasmid_pAMR588-04-00435_37	NZ_CP016575.1	37824	37697	100
Run39-B6_S42.NODE_20_length_2223_cov_384.392	Heidelberg	ColpVC	No	55.20	Salmonella_enterica_subsp._enterica_serovar_Heidelberg_strain_SA02DT09004001_plasmid_pSA02DT09004001_2	NZ_CP016523.1	2223	2096	99
Run39-B7_S50.NODE_9_length_98886_cov_12.0974	Oranienburg	putative_IncB/O/K/Z	Yes	48.38	Salmonella_enterica_strain_SA20075157_plasmid_pSA20075157.1	NZ_CP030218.1	98886	97234	70
Run39-C1_S3.NODE_4_length_188851_cov_12.1853	Napoli	IncFII	No	50.64	Salmonella_enterica_subsp._enterica_serovar_Typhimurium_isolate_STMU2UK_genome_assembly	NZ_LT855377.1	188851	93862	21
Run39-C10_S75.NODE_19_length_5590_cov_94.3061	Hadar	putative_Col156	No	47.03	Salmonella_enterica_subsp._enterica_serovar_Enteritidis_str._RM2968_plasmid_pRM2968-3	NZ_CP028154.1	5590	6230	70
Run39-C10_S75.NODE_22_length_2402_cov_160.218	Hadar	putative_Col440I	No	47.17	Escherichia_coli_strain_Ecol_881_plasmid_pEC881_6	NZ_CP019023.1	2402	3256	100
Run39-C10_S75.NODE_23_length_2110_cov_326.784	Hadar	ColpVC	No	56.40	Salmonella_enterica_subsp._enterica_serovar_Enteritidis_plasmid_pB	NC_005002.1	2110	1983	100
Run39-C11_S83.NODE_11_length_44079_cov_16.8452	Javiana	putative_IncB/O/K/Z	Yes	46.71	Salmonella_enterica_subsp._enterica_serovar_Gaminara_strain_CFSAN070644_plasmid_pCFSAN024441_02	NZ_CP024167.1	44079	92392	19
Run39-C12_S91.NODE_36_length_3350_cov_115.218	Indiana	putative_Col440I	Yes	56.72	Klebsiella_pneumoniae_strain_KpN06_plasmid_pKpN06-COL	NZ_CP014305.2	3350	3223	99
Run39-C12_S91.NODE_37_length_3303_cov_172.467	Indiana	putative_ColRNAI	Yes	46.17	Salmonella_enterica_subsp._enterica_serovar_Virchow_str._SL491_plasmid_pSL491_3	NC_011215.1	3303	3176	100
Run39-C12_S91.NODE_38_length_3184_cov_104.342	Indiana	putative_Col440I	No	47.02	Salmonella_enterica_subsp._enterica_serovar_Corvallis_strain_12-01738_plasmid_pSE12-01738-3	NZ_CP027680.1	3184	10047	3
Run39-C12_S91.NODE_39_length_2391_cov_94.504	Indiana	putative_Col440I	No	51.48	Salmonella_enterica_strain_SA20104250_plasmid_pSA20104250.3	NZ_CP030193.1	2391	2264	100
Run39-C12_S91.NODE_41_length_2224_cov_280.715	Indiana	ColpVC	No	55.35	Salmonella_enterica_subsp._enterica_serovar_Heidelberg_strain_N13-01290_plasmid_pN13-01290_2	NZ_CP012932.1	2224	2096	100
Run39-C12_S91.NODE_45_length_1753_cov_274.648	Indiana	putative_Col(MP18)	No	53.28	Salmonella_enterica_strain_SA20051528_plasmid_pSA20051528.2	NZ_CP030213.1	1753	2519	11
Run39-C3_S19.NODE_10_length_107205_cov_9.1641	Braenderup	IncFIB	No	51.64	Salmonella_enterica_subsp._enterica_serovar_Stanleyville_str._CFSAN000624_strain_SARB61_plasmid_pSARB26_01	NZ_CP017724.1	107205	106449	84
Run39-C5_S35.NODE_15_length_6963_cov_224.171	Schwarzengrund	putative_ColRNAI	No	45.84	Salmonella_enterica_subsp._enterica_strain_ST1120_plasmid_pST1120	NZ_CP021910.1	6963	6863	100
Run39-C5_S35.NODE_18_length_4223_cov_116.308	Schwarzengrund	putative_Col440I	Yes	55.20	Salmonella_enterica_strain_SA20041605_plasmid_pSA20041605.2	NZ_CP030227.1	4223	4096	100
Run39-C5_S35.NODE_20_length_2391_cov_136.65	Schwarzengrund	putative_Col440I	No	51.48	Salmonella_enterica_strain_SA20104250_plasmid_pSA20104250.3	NZ_CP030193.1	2391	2264	100
Run39-C6_S43.NODE_11_length_98873_cov_8.49623	Montevideo	putative_IncB/O/K/Z	Yes	48.35	Salmonella_enterica_strain_SA20075157_plasmid_pSA20075157.1	NZ_CP030218.1	98873	97234	70
Run39-C7_S51.NODE_15_length_22129_cov_13.7606	Anatum	IncA/C2	No	51.09	Escherichia_coli_strain_AMSCJX02_plasmid_pAMSC1	NZ_CP031106.1	22129	131411	100
Run39-C7_S51.NODE_9_length_94220_cov_13.4427	Anatum	absent	Yes	52.64	Salmonella_enterica_subsp._enterica_serovar_Anatum_str._USDA-ARS-USMARC-1736_plasmid_pSAN1-1736	NZ_CP014658.1	94220	160227	99
Run39-D1_S4.NODE_15_length_93930_cov_10.7312	Typhimurium	IncFIB / IncFII	Yes	53.12	Salmonella_enterica_subsp._enterica_serovar_Typhimurium_strain_CFSAN018746_plasmid_pGMI14-001	NZ_CP028200.1	93930	93933	99
Run39-D11_S84.NODE_18_length_43035_cov_16.9209	Montevideo	IncX1	Yes	40.60	Escherichia_coli_ATCC_25922_plasmid	NZ_CP009074.1	43035	24185	56
Run39-D12_S92.NODE_15_length_91738_cov_10.1374	Typhimurium	IncFIB / IncFII	Yes	53.11	Salmonella_enterica_subsp._enterica_serovar_Typhimurium_str._14028S_plasmid	NC_016855.1	91738	93832	100
Run39-D3_S20.NODE_12_length_93826_cov_8.65961	Thompson	putative_IncB/O/K/Z	Yes	48.27	Salmonella_enterica_strain_SA20075157_plasmid_pSA20075157.1	NZ_CP030218.1	93826	97234	69
Run39-D4_S28.NODE_11_length_104586_cov_11.4593	Thompson	putative_IncB/O/K/Z	Yes	49.06	Salmonella_enterica_strain_SA20075157_plasmid_pSA20075157.1	NZ_CP030218.1	104586	97234	73
Run39-D5_S36.NODE_19_length_52312_cov_10.3961	Sandiego	IncFII	No	49.78	Citrobacter_freundii_strain_CAV1741_plasmid_pCAV1741-101	NZ_CP011654.1	52312	100873	12
Run39-D6_S44.NODE_13_length_66882_cov_12.4365	Newport	IncFII	Yes	52.97	Salmonella_enterica_subsp._enterica_serovar_Pomona_str._ATCC_10729_plasmid_pATCC10729_01	NZ_CP019187.1	66882	100629	51
Run39-D7_S52.NODE_9_length_98886_cov_7.85742	Oranienburg	putative_IncB/O/K/Z	Yes	48.37	Salmonella_enterica_strain_SA20075157_plasmid_pSA20075157.1	NZ_CP030218.1	98886	97234	70
Run39-D8_S60.NODE_18_length_4428_cov_220.459	Hadar	Col156	No	49.32	Salmonella_enterica_strain_FDAARGOS_313_plasmid_unnamed2	NZ_CP022067.2	4428	4301	100
Run39-D9_S68.NODE_16_length_5042_cov_102.388	Muenchen	putative_Col440I	No	43.02	Klebsiella_pneumoniae_strain_INF125-sc-2279943_plasmid_unnamed2	NZ_CP031797.1	5042	4269	34
Run39-E1_S5.NODE_12_length_48446_cov_6.32105	Enteritidis	IncFIB	No	51.20	Salmonella_enterica_subsp._enterica_serovar_Enteritidis_strain_RM4283_plasmid_pRM4283-1	NZ_CP028156.1	48446	56636	99
Run39-E1_S5.NODE_17_length_7552_cov_6.09589	Enteritidis	IncFII	No	52.99	Salmonella_enterica_strain_2017K-0021_plasmid_p2017K-0021	NZ_CP030796.1	7552	59371	100
Run39-E10_S77.NODE_11_length_104586_cov_13.4244	Thompson	putative_IncB/O/K/Z	Yes	49.06	Salmonella_enterica_strain_SA20075157_plasmid_pSA20075157.1	NZ_CP030218.1	104586	97234	73
Run39-E11_S85.NODE_13_length_104534_cov_11.579	Thompson	putative_IncB/O/K/Z	Yes	49.06	Salmonella_enterica_strain_SA20075157_plasmid_pSA20075157.1	NZ_CP030218.1	104534	97234	73
[truncated: 877 more rows]

## Sheet: Suppl. Tab. 4 - replicons count
ORI	Number of putative plasmids
	ORIs	Putative-ORIs	Total		Thresholds
p0111	2	0	2		Real replicon	identity ≥ 95% && coverage ≥ 96%
[truncated: 45 more rows]

## Sheet: Suppl. Tab. 5 - AMR profiles
SalFoS ID	Antimicrobial resistance profile for each isolate plasmidome	Genome name	Scaffold name	SISTR V1.0.2 serotype	Source category	Replicon(s)	AMR(s)
[truncated: 375 more rows]

[truncated: 4 more sheets: Suppl. Tab. 6 - AMR prevalence, Suppl. Tab. 7 - AMR post-recov, Suppl. Tab. 8 - AMR chromosome, Suppl. Tab 9 -Hybrid assemblies]
